# Supplementary material for: 3′-Ferrocenylcarbon­yl-1′-methyl-4′-phenyl­spiro­[indeno­[2,3-b]quinoxaline-11,2′-pyrrolidine]
Source: Acta Crystallogr Sect E Struct Rep Online. 2012 Oct 20;68(Pt 11):m1382–3. doi: 10.1107/S1600536812042468 (PMC3515131; doi:10.1107/S1600536812042468)
Supplement: Supplementary file 1 [file e-68-m1382-sup1.cif]

##############################################################################
#                                                                            #
# This CIF contains the data in a paper accepted for publication in          #
# Acta Crystallographica Section E. It conforms to the requirements of       #
# Notes for Authors for Acta Crystallographica Section E, and has been       #
# peer reviewed under the auspices of the IUCr Commission on Journals.       #
#                                                                            #
# Full details of the Crystallographic Information File format               #
# are given in the paper "The Crystallographic Information File (CIF):       #
# a New Standard Archive File for Crystallography" by S. R. Hall, F. H.      #
# Allen and I. D. Brown [Acta Cryst. (1991), A47, 655-685].                  #
#                                                                            #
# The current version of the core CIF dictionary is obtainable from          #
# ftp://ftp.iucr.org/pub/cif_core.dic.                                       #
#                                                                            #
# Software is freely available for graphical display of the structure(s)     #
# in this CIF. For information consult the CIF software page                 #
# http://www.iucr.org/resources/cif/software.                                #
#                                                                            #
# This file may be used for bona fide research purposes within the           #
# scientific community so long as proper attribution is given to the journal # 
# article from which it was obtained.                                        #
#                                                                            #
##############################################################################
data_global
_audit_creation_method     SHELXL-97
_journal_date_recd_electronic     2012-08-11
_journal_date_accepted     2012-10-10
_journal_name_full     'Acta Crystallographica, Section E'
_journal_year     2012
_journal_volume     68
_journal_issue     11
_journal_page_first     m1382
_journal_page_last     m1383
_journal_paper_category     QM
_journal_paper_doi     10.1107/S1600536812042468
_journal_coeditor_code     LX2263
_publ_contact_author_name     'Professor D. Velmurugan'
_publ_contact_author_address
;
    Centre of Advanced Study in Crystallography and Biophysics
    University of Madras
    Maraimalai Campus (Guindy Campus)
    Chennai 600 025
    India
;
_publ_contact_author_email     'shirai2011@gmail.com'
_publ_contact_author_fax     '044 091 2499 3057'
_publ_contact_author_phone     '044 091 2448 4170'
_publ_section_title
;\
3'-Ferrocenylcarbonyl-1'-methyl-4'-phenylspiro[indeno[2,3-<i>b</i>]\
quinoxaline-11,2'-pyrrolidine]
;
loop_
    _publ_author_name
    _publ_author_address
    'B. Vijayakumar'
;
Centre of Advanced Study in Crystallography and Biophysics
University of Madras
Maraimalai (Guindy) Campus
Chennai 600 025
India
;
    'D. Gavaskar'
;
Department of Organic Chemistry,
University of Madras
Maraimalai (Guindy) Campus
Chennai 600 025
India
;
    'T. Srinivasan'
;
Centre of Advanced Study in Crystallography and Biophysics
University of Madras
Maraimalai (Guindy) Campus
Chennai 600 025
India
;
    'R. Raghunathan'
;
Department of Organic Chemistry,
University of Madras
Maraimalai (Guindy) Campus
Chennai 600 025
India
;
    'D. Velmurugan'
;
Centre of Advanced Study in Crystallography and Biophysics
University of Madras
Maraimalai (Guindy) Campus
Chennai 600 025
India
;
data_I
_audit_creation_method     SHELXL-97
_chemical_name_systematic
;
3'-Ferrocenylcarbonyl-1'-methyl-4'-phenylspiro[indeno[2,3-
<i>b</i>]quinoxaline-11,2'-pyrrolidine]
;
_chemical_name_common     ?
_chemical_formula_moiety     'C36 H29 Fe N3 O'
_chemical_formula_sum     'C36 H29 Fe N3 O'
_chemical_formula_iupac     '[Fe (C5 H5) (C31 H24 N3 O)]'
_chemical_formula_weight     575.47
_chemical_melting_point     ?
_symmetry_cell_setting     monoclinic
_symmetry_space_group_name_H-M     'P 21/n'
_symmetry_space_group_name_Hall     '-P 2yn'
loop_
    _symmetry_equiv_pos_as_xyz
    'x, y, z'
    '-x+1/2, y+1/2, -z+1/2'
    '-x, -y, -z'
    'x-1/2, -y-1/2, z-1/2'
_cell_length_a     11.1008(4)
_cell_length_b     11.9156(5)
_cell_length_c     21.0511(9)
_cell_angle_alpha     90.00
_cell_angle_beta     90.944(2)
_cell_angle_gamma     90.00
_cell_volume     2784.11(19)
_cell_formula_units_Z     4
_cell_measurement_reflns_used     7107
_cell_measurement_theta_min     1.94
_cell_measurement_theta_max     28.69
_cell_measurement_temperature     293(2)
_exptl_crystal_description     block
_exptl_crystal_colour     brown
_exptl_crystal_size_max     0.2
_exptl_crystal_size_mid     0.2
_exptl_crystal_size_min     0.2
_exptl_crystal_density_diffrn     1.373
_exptl_crystal_density_meas     ?
_exptl_crystal_density_method     'not measured'
_exptl_crystal_F_000     1200
_exptl_absorpt_coefficient_mu     0.577
_exptl_absorpt_correction_type     none
_exptl_absorpt_process_details     ?
_exptl_absorpt_correction_T_min     ?
_exptl_absorpt_correction_T_max     ?
_exptl_special_details     ?
_diffrn_ambient_temperature     293(2)
_diffrn_radiation_type     MoK\a
_diffrn_radiation_wavelength     0.71073
_diffrn_radiation_source     'fine-focus sealed tube'
_diffrn_radiation_monochromator     graphite
_diffrn_measurement_device_type
                               'Bruker SMART APEX2 area-detector diffractometer'
_diffrn_measurement_method     '\w and \f scans'
_diffrn_detector_area_resol_mean     ?
_diffrn_reflns_number     26663
_diffrn_reflns_av_R_equivalents     0.0267
_diffrn_reflns_av_sigmaI/netI     0.0316
_diffrn_reflns_theta_min     1.94
_diffrn_reflns_theta_max     28.69
_diffrn_reflns_theta_full     28.69
_diffrn_measured_fraction_theta_max     0.992
_diffrn_measured_fraction_theta_full     0.992
_diffrn_reflns_limit_h_min     -14
_diffrn_reflns_limit_h_max     14
_diffrn_reflns_limit_k_min     -16
_diffrn_reflns_limit_k_max     14
_diffrn_reflns_limit_l_min     -28
_diffrn_reflns_limit_l_max     22
_diffrn_standards_number     ?
_diffrn_standards_interval_count     ?
_diffrn_standards_interval_time     ?
_diffrn_standards_decay_%     ?
_refine_special_details
;
 Refinement of F^2^ against ALL reflections.  The weighted R-factor wR and
 goodness of fit S are based on F^2^, conventional R-factors R are based
 on F, with F set to zero for negative F^2^. The threshold expression of
 F^2^ > 2sigma(F^2^) is used only for calculating R-factors(gt) etc. and is
 not relevant to the choice of reflections for refinement.  R-factors based
 on F^2^ are statistically about twice as large as those based on F, and R-
 factors based on ALL data will be even larger.
;
_reflns_number_total     7107
_reflns_number_gt     4920
_reflns_threshold_expression     I>2\s(I)
_refine_ls_structure_factor_coef     Fsqd
_refine_ls_matrix_type     full
_refine_ls_R_factor_all     0.0665
_refine_ls_R_factor_gt     0.0378
_refine_ls_wR_factor_gt     0.0898
_refine_ls_wR_factor_ref     0.1051
_refine_ls_goodness_of_fit_ref     1.004
_refine_ls_restrained_S_all     1.004
_refine_ls_number_reflns     7107
_refine_ls_number_parameters     370
_refine_ls_number_restraints     0
_refine_ls_hydrogen_treatment     constr
_refine_ls_weighting_scheme     calc
_refine_ls_weighting_details
         'calc w=1/[\s^2^(Fo^2^)+(0.0445P)^2^+1.0601P] where P=(Fo^2^+2Fc^2^)/3'
_atom_sites_solution_hydrogens     difmap
_atom_sites_solution_primary     direct
_atom_sites_solution_secondary     difmap
_refine_ls_shift/su_max     0.000
_refine_ls_shift/su_mean     0.000
_refine_diff_density_max     0.336
_refine_diff_density_min     -0.305
_refine_ls_extinction_method     none
_refine_ls_extinction_coef     ?
_refine_ls_abs_structure_details     ?
loop_
    _atom_type_symbol
    _atom_type_description
    _atom_type_scat_dispersion_real
    _atom_type_scat_dispersion_imag
    _atom_type_scat_source
    'C' 'C' 0.0033 0.0016
                         'International Tables Vol C Tables 4.2.6.8 and 6.1.1.4'
    'H' 'H' 0.0000 0.0000
                         'International Tables Vol C Tables 4.2.6.8 and 6.1.1.4'
    'N' 'N' 0.0061 0.0033
                         'International Tables Vol C Tables 4.2.6.8 and 6.1.1.4'
    'O' 'O' 0.0106 0.0060
                         'International Tables Vol C Tables 4.2.6.8 and 6.1.1.4'
    'Fe' 'Fe' 0.3463 0.8444
                         'International Tables Vol C Tables 4.2.6.8 and 6.1.1.4'
_computing_data_collection     'APEX2 (Bruker, 2008)'
_computing_cell_refinement     'SAINT (Bruker, 2008)'
_computing_data_reduction     'SAINT (Bruker, 2008)'
_computing_structure_solution     'SHELXS97 (Sheldrick, 2008)'
_computing_structure_refinement     'SHELXL97 (Sheldrick, 2008)'
_computing_molecular_graphics     'ORTEP3 (Farrugia, 1997)'
_computing_publication_material
                            'SHELXL97 (Sheldrick, 2008) and PLATON (Spek, 2009)'
loop_
    _atom_site_type_symbol
    _atom_site_label
    _atom_site_fract_x
    _atom_site_fract_y
    _atom_site_fract_z
    _atom_site_U_iso_or_equiv
    _atom_site_adp_type
    _atom_site_calc_flag
    _atom_site_refinement_flags
    _atom_site_occupancy
    _atom_site_symmetry_multiplicity
    _atom_site_disorder_assembly
    _atom_site_disorder_group
    C C1 0.77481(19) 0.11847(19) -0.10565(10) 0.0523(5) Uani d . 1 2 . .
    H H1 0.7105 0.0704 -0.0983 0.063 Uiso calc R 1 2 . .
    C C2 0.8184(2) 0.1304(2) -0.16573(10) 0.0639(7) Uani d . 1 2 . .
    H H2 0.7842 0.0896 -0.1991 0.077 Uiso calc R 1 2 . .
    C C3 0.9136(2) 0.2032(2) -0.17707(11) 0.0683(7) Uani d . 1 2 . .
    H H3 0.9429 0.2099 -0.2180 0.082 Uiso calc R 1 2 . .
    C C4 0.9646(2) 0.2648(2) -0.12949(11) 0.0654(7) Uani d . 1 2 . .
    H H4 1.0267 0.3146 -0.1383 0.079 Uiso calc R 1 2 . .
    C C5 0.92353(18) 0.25338(18) -0.06672(10) 0.0493(5) Uani d . 1 2 . .
    C C6 0.82739(17) 0.17886(17) -0.05517(9) 0.0433(4) Uani d . 1 2 . .
    C C7 0.84103(15) 0.21853(15) 0.04944(9) 0.0375(4) Uani d . 1 2 . .
    C C8 0.93787(16) 0.29346(16) 0.03778(10) 0.0427(4) Uani d . 1 2 . .
    C C9 0.98033(16) 0.33888(16) 0.09867(10) 0.0446(5) Uani d . 1 2 . .
    C C10 0.91387(15) 0.28947(16) 0.14705(9) 0.0393(4) Uani d . 1 2 . .
    C C11 0.81387(15) 0.21463(15) 0.12047(8) 0.0344(4) Uani d . 1 2 . .
    C C12 0.94162(17) 0.31364(18) 0.20968(10) 0.0490(5) Uani d . 1 2 . .
    H H12 0.9004 0.2788 0.2423 0.059 Uiso calc R 1 2 . .
    C C13 1.03199(19) 0.3908(2) 0.22318(12) 0.0606(6) Uani d . 1 2 . .
    H H13 1.0509 0.4080 0.2653 0.073 Uiso calc R 1 2 . .
    C C14 1.0946(2) 0.4425(2) 0.17492(14) 0.0661(7) Uani d . 1 2 . .
    H H14 1.1533 0.4956 0.1849 0.079 Uiso calc R 1 2 . .
    C C15 1.07068(18) 0.41605(19) 0.11241(13) 0.0601(6) Uani d . 1 2 . .
    H H15 1.1142 0.4492 0.0800 0.072 Uiso calc R 1 2 . .
    C C16 0.68110(14) 0.25706(14) 0.13186(8) 0.0319(4) Uani d . 1 2 . .
    H H16 0.6470 0.2828 0.0912 0.038 Uiso calc R 1 2 . .
    C C17 0.60983(15) 0.15244(15) 0.15325(9) 0.0377(4) Uani d . 1 2 . .
    H H17 0.5996 0.1567 0.1993 0.045 Uiso calc R 1 2 . .
    C C18 0.69421(17) 0.05554(16) 0.13916(10) 0.0433(4) Uani d . 1 2 . .
    H H18A 0.6803 -0.0071 0.1675 0.052 Uiso calc R 1 2 . .
    H H18B 0.6844 0.0303 0.0956 0.052 Uiso calc R 1 2 . .
    C C19 0.91265(19) 0.03021(19) 0.13435(12) 0.0611(6) Uani d . 1 2 . .
    H H19A 0.9875 0.0682 0.1428 0.092 Uiso calc R 1 2 . .
    H H19B 0.9074 0.0106 0.0902 0.092 Uiso calc R 1 2 . .
    H H19C 0.9089 -0.0367 0.1597 0.092 Uiso calc R 1 2 . .
    C C20 0.48572(16) 0.14804(15) 0.12174(10) 0.0422(4) Uani d . 1 2 . .
    C C21 0.38282(18) 0.16230(18) 0.15700(12) 0.0574(6) Uani d . 1 2 . .
    H H21 0.3889 0.1662 0.2011 0.069 Uiso calc R 1 2 . .
    C C22 0.2701(2) 0.1709(2) 0.12730(16) 0.0743(8) Uani d . 1 2 . .
    H H22 0.2019 0.1822 0.1516 0.089 Uiso calc R 1 2 . .
    C C23 0.2592(2) 0.1628(2) 0.06276(17) 0.0775(8) Uani d . 1 2 . .
    H H23 0.1840 0.1694 0.0430 0.093 Uiso calc R 1 2 . .
    C C24 0.3599(2) 0.1448(2) 0.02715(13) 0.0665(7) Uani d . 1 2 . .
    H H24 0.3526 0.1372 -0.0167 0.080 Uiso calc R 1 2 . .
    C C25 0.47266(19) 0.13794(18) 0.05648(11) 0.0522(5) Uani d . 1 2 . .
    H H25 0.5404 0.1264 0.0319 0.063 Uiso calc R 1 2 . .
    C C26 0.67864(14) 0.35423(15) 0.17847(8) 0.0334(4) Uani d . 1 2 . .
    C C27 0.70406(14) 0.46598(15) 0.15256(8) 0.0338(4) Uani d . 1 2 . .
    C C28 0.71680(15) 0.49567(16) 0.08699(9) 0.0386(4) Uani d . 1 2 . .
    H H28 0.7184 0.4435 0.0510 0.046 Uiso calc R 1 2 . .
    C C29 0.72666(18) 0.61355(18) 0.08356(10) 0.0495(5) Uani d . 1 2 . .
    H H29 0.7344 0.6578 0.0446 0.059 Uiso calc R 1 2 . .
    C C30 0.72074(18) 0.65705(17) 0.14583(11) 0.0503(5) Uani d . 1 2 . .
    H H30 0.7234 0.7368 0.1572 0.060 Uiso calc R 1 2 . .
    C C31 0.70684(16) 0.56730(16) 0.18877(9) 0.0416(4) Uani d . 1 2 . .
    H H31 0.7005 0.5734 0.2350 0.050 Uiso calc R 1 2 . .
    C C32 0.41038(19) 0.4857(3) 0.14284(15) 0.0736(8) Uani d . 1 2 . .
    H H32 0.4028 0.4107 0.1615 0.088 Uiso calc R 1 2 . .
    C C33 0.4164(2) 0.5871(4) 0.17646(15) 0.0895(10) Uani d . 1 2 . .
    H H33 0.4130 0.5960 0.2227 0.107 Uiso calc R 1 2 . .
    C C34 0.4264(2) 0.6725(3) 0.1322(2) 0.0933(11) Uani d . 1 2 . .
    H H34 0.4319 0.7528 0.1421 0.112 Uiso calc R 1 2 . .
    C C35 0.4259(2) 0.6263(3) 0.07184(15) 0.0805(8) Uani d . 1 2 . .
    H H35 0.4313 0.6679 0.0318 0.097 Uiso calc R 1 2 . .
    C C36 0.41605(19) 0.5102(2) 0.07812(13) 0.0672(7) Uani d . 1 2 . .
    H H36 0.4137 0.4555 0.0433 0.081 Uiso calc R 1 2 . .
    N N1 0.78365(14) 0.16272(13) 0.00513(7) 0.0405(4) Uani d . 1 2 . .
    N N2 0.97974(15) 0.31325(16) -0.01893(9) 0.0536(4) Uani d . 1 2 . .
    N N3 0.81296(13) 0.10361(13) 0.15009(7) 0.0407(4) Uani d . 1 2 . .
    O O1 0.65943(13) 0.33960(12) 0.23460(6) 0.0482(3) Uani d . 1 2 . .
    Fe Fe1 0.56726(2) 0.56669(2) 0.124750(13) 0.03939(9) Uani d . 1 2 . .
loop_
    _atom_site_aniso_label
    _atom_site_aniso_U_11
    _atom_site_aniso_U_22
    _atom_site_aniso_U_33
    _atom_site_aniso_U_12
    _atom_site_aniso_U_13
    _atom_site_aniso_U_23
    C1 0.0551(12) 0.0581(13) 0.0439(12) 0.0195(10) 0.0050(9) 0.0000(10)
    C2 0.0678(15) 0.0819(18) 0.0420(12) 0.0347(14) 0.0023(10) -0.0004(12)
    C3 0.0685(15) 0.0936(19) 0.0435(13) 0.0377(14) 0.0174(11) 0.0164(13)
    C4 0.0572(13) 0.0820(18) 0.0577(15) 0.0201(12) 0.0216(11) 0.0225(13)
    C5 0.0432(10) 0.0556(13) 0.0497(12) 0.0170(9) 0.0140(9) 0.0113(10)
    C6 0.0434(10) 0.0452(11) 0.0414(10) 0.0182(8) 0.0078(8) 0.0061(9)
    C7 0.0330(8) 0.0362(10) 0.0434(10) 0.0087(7) 0.0077(7) 0.0053(8)
    C8 0.0336(9) 0.0404(10) 0.0543(12) 0.0059(8) 0.0107(8) 0.0096(9)
    C9 0.0306(9) 0.0417(11) 0.0615(13) 0.0037(8) 0.0045(8) 0.0042(9)
    C10 0.0279(8) 0.0385(10) 0.0514(11) 0.0056(7) -0.0009(7) 0.0031(8)
    C11 0.0316(8) 0.0339(9) 0.0378(9) 0.0045(7) 0.0026(7) 0.0028(7)
    C12 0.0374(10) 0.0531(12) 0.0564(12) 0.0010(9) -0.0065(9) 0.0032(10)
    C13 0.0466(11) 0.0628(14) 0.0717(15) -0.0017(11) -0.0159(11) -0.0051(12)
    C14 0.0420(11) 0.0597(15) 0.096(2) -0.0083(10) -0.0108(12) -0.0055(14)
    C15 0.0394(11) 0.0545(14) 0.0867(18) -0.0055(9) 0.0071(11) 0.0078(12)
    C16 0.0299(8) 0.0332(9) 0.0327(9) 0.0012(7) 0.0025(7) 0.0034(7)
    C17 0.0371(9) 0.0377(10) 0.0385(10) -0.0044(7) 0.0038(7) 0.0013(8)
    C18 0.0472(10) 0.0340(10) 0.0488(11) -0.0009(8) 0.0002(8) 0.0074(8)
    C19 0.0513(12) 0.0470(12) 0.0850(17) 0.0180(10) 0.0033(11) 0.0110(12)
    C20 0.0355(9) 0.0340(10) 0.0571(12) -0.0054(7) 0.0025(8) -0.0009(9)
    C21 0.0443(11) 0.0502(13) 0.0781(16) -0.0082(9) 0.0112(11) -0.0151(11)
    C22 0.0372(11) 0.0623(16) 0.124(2) -0.0028(10) 0.0095(13) -0.0171(16)
    C23 0.0457(13) 0.0585(16) 0.128(3) -0.0015(11) -0.0218(15) 0.0000(16)
    C24 0.0657(15) 0.0541(14) 0.0789(17) -0.0064(11) -0.0237(13) 0.0039(12)
    C25 0.0477(11) 0.0501(12) 0.0586(13) -0.0039(9) -0.0048(9) 0.0019(10)
    C26 0.0275(8) 0.0391(10) 0.0338(9) 0.0038(7) 0.0000(6) 0.0002(7)
    C27 0.0288(8) 0.0362(9) 0.0362(9) 0.0031(7) -0.0007(7) -0.0018(7)
    C28 0.0363(9) 0.0404(10) 0.0392(10) 0.0027(8) 0.0042(7) 0.0004(8)
    C29 0.0471(11) 0.0432(11) 0.0585(13) -0.0021(9) 0.0059(9) 0.0116(10)
    C30 0.0491(11) 0.0350(10) 0.0669(14) -0.0044(9) 0.0014(10) -0.0063(10)
    C31 0.0367(9) 0.0420(10) 0.0459(11) -0.0007(8) -0.0044(8) -0.0069(9)
    C32 0.0334(11) 0.089(2) 0.099(2) -0.0029(12) 0.0050(12) 0.0158(17)
    C33 0.0390(12) 0.150(3) 0.080(2) 0.0184(16) 0.0089(12) -0.033(2)
    C34 0.0580(16) 0.074(2) 0.147(3) 0.0346(14) -0.0232(18) -0.034(2)
    C35 0.0606(15) 0.086(2) 0.094(2) 0.0177(14) -0.0286(14) 0.0182(17)
    C36 0.0403(11) 0.0840(19) 0.0768(17) 0.0036(11) -0.0131(11) -0.0211(15)
    N1 0.0418(8) 0.0402(9) 0.0399(9) 0.0067(7) 0.0073(7) 0.0024(7)
    N2 0.0442(9) 0.0584(11) 0.0588(11) 0.0042(8) 0.0167(8) 0.0134(9)
    N3 0.0393(8) 0.0342(8) 0.0485(9) 0.0050(6) 0.0009(7) 0.0080(7)
    O1 0.0615(8) 0.0496(8) 0.0336(7) 0.0017(7) 0.0078(6) 0.0009(6)
    Fe1 0.03474(14) 0.03809(16) 0.04522(17) 0.00631(11) -0.00323(11)
                                                                    -0.00167(12)
_geom_special_details
;
 All esds (except the esd in the dihedral angle between two l.s. planes)
 are estimated using the full covariance matrix.  The cell esds are taken
 into account individually in the estimation of esds in distances, angles
 and torsion angles; correlations between esds in cell parameters are only
 used when they are defined by crystal symmetry.  An approximate (isotropic)
 treatment of cell esds is used for estimating esds involving l.s. planes.
;
loop_
    _geom_bond_atom_site_label_1
    _geom_bond_atom_site_label_2
    _geom_bond_site_symmetry_2
    _geom_bond_distance
    _geom_bond_publ_flag
    C1 C2 . 1.369(3) ?
    C1 C6 . 1.403(3) ?
    C1 H1 . 0.9300 ?
    C2 C3 . 1.392(4) ?
    C2 H2 . 0.9300 ?
    C3 C4 . 1.358(4) ?
    C3 H3 . 0.9300 ?
    C4 C5 . 1.412(3) ?
    C4 H4 . 0.9300 ?
    C5 N2 . 1.375(3) ?
    C5 C6 . 1.412(3) ?
    C6 N1 . 1.380(2) ?
    C7 N1 . 1.303(2) ?
    C7 C8 . 1.422(3) ?
    C7 C11 . 1.531(2) ?
    C8 N2 . 1.310(2) ?
    C8 C9 . 1.462(3) ?
    C9 C15 . 1.388(3) ?
    C9 C10 . 1.397(3) ?
    C10 C12 . 1.379(3) ?
    C10 C11 . 1.523(2) ?
    C11 N3 . 1.462(2) ?
    C11 C16 . 1.580(2) ?
    C12 C13 . 1.387(3) ?
    C12 H12 . 0.9300 ?
    C13 C14 . 1.385(3) ?
    C13 H13 . 0.9300 ?
    C14 C15 . 1.375(3) ?
    C14 H14 . 0.9300 ?
    C15 H15 . 0.9300 ?
    C16 C26 . 1.518(2) ?
    C16 C17 . 1.547(2) ?
    C16 H16 . 0.9800 ?
    C17 C18 . 1.519(3) ?
    C17 C20 . 1.520(2) ?
    C17 H17 . 0.9800 ?
    C18 N3 . 1.452(2) ?
    C18 H18A . 0.9700 ?
    C18 H18B . 0.9700 ?
    C19 N3 . 1.453(2) ?
    C19 H19A . 0.9600 ?
    C19 H19B . 0.9600 ?
    C19 H19C . 0.9600 ?
    C20 C21 . 1.383(3) ?
    C20 C25 . 1.384(3) ?
    C21 C22 . 1.393(3) ?
    C21 H21 . 0.9300 ?
    C22 C23 . 1.365(4) ?
    C22 H22 . 0.9300 ?
    C23 C24 . 1.373(4) ?
    C23 H23 . 0.9300 ?
    C24 C25 . 1.389(3) ?
    C24 H24 . 0.9300 ?
    C25 H25 . 0.9300 ?
    C26 O1 . 1.217(2) ?
    C26 C27 . 1.468(2) ?
    C27 C31 . 1.428(3) ?
    C27 C28 . 1.434(2) ?
    C27 Fe1 . 2.0148(16) ?
    C28 C29 . 1.411(3) ?
    C28 Fe1 . 2.0364(17) ?
    C28 H28 . 0.9800 ?
    C29 C30 . 1.412(3) ?
    C29 Fe1 . 2.060(2) ?
    C29 H29 . 0.9800 ?
    C30 C31 . 1.410(3) ?
    C30 Fe1 . 2.058(2) ?
    C30 H30 . 0.9800 ?
    C31 Fe1 . 2.0367(18) ?
    C31 H31 . 0.9800 ?
    C32 C36 . 1.396(4) ?
    C32 C33 . 1.401(4) ?
    C32 Fe1 . 2.033(2) ?
    C32 H32 . 0.9800 ?
    C33 C34 . 1.385(5) ?
    C33 Fe1 . 2.026(2) ?
    C33 H33 . 0.9800 ?
    C34 C35 . 1.386(4) ?
    C34 Fe1 . 2.017(2) ?
    C34 H34 . 0.9800 ?
    C35 C36 . 1.395(4) ?
    C35 Fe1 . 2.037(2) ?
    C35 H35 . 0.9800 ?
    C36 Fe1 . 2.045(2) ?
    C36 H36 . 0.9800 ?
loop_
    _geom_angle_atom_site_label_1
    _geom_angle_atom_site_label_2
    _geom_angle_atom_site_label_3
    _geom_angle_site_symmetry_1
    _geom_angle_site_symmetry_3
    _geom_angle
    _geom_angle_publ_flag
    C2 C1 C6 . . 119.9(2) ?
    C2 C1 H1 . . 120.1 ?
    C6 C1 H1 . . 120.1 ?
    C1 C2 C3 . . 120.3(2) ?
    C1 C2 H2 . . 119.9 ?
    C3 C2 H2 . . 119.9 ?
    C4 C3 C2 . . 121.3(2) ?
    C4 C3 H3 . . 119.4 ?
    C2 C3 H3 . . 119.4 ?
    C3 C4 C5 . . 120.1(2) ?
    C3 C4 H4 . . 120.0 ?
    C5 C4 H4 . . 120.0 ?
    N2 C5 C4 . . 119.0(2) ?
    N2 C5 C6 . . 122.38(18) ?
    C4 C5 C6 . . 118.6(2) ?
    N1 C6 C1 . . 118.49(19) ?
    N1 C6 C5 . . 121.62(18) ?
    C1 C6 C5 . . 119.89(19) ?
    N1 C7 C8 . . 123.99(17) ?
    N1 C7 C11 . . 125.57(16) ?
    C8 C7 C11 . . 110.44(16) ?
    N2 C8 C7 . . 123.44(19) ?
    N2 C8 C9 . . 128.20(18) ?
    C7 C8 C9 . . 108.35(16) ?
    C15 C9 C10 . . 121.0(2) ?
    C15 C9 C8 . . 130.5(2) ?
    C10 C9 C8 . . 108.45(16) ?
    C12 C10 C9 . . 119.76(18) ?
    C12 C10 C11 . . 128.55(17) ?
    C9 C10 C11 . . 111.67(16) ?
    N3 C11 C10 . . 112.52(14) ?
    N3 C11 C7 . . 116.54(15) ?
    C10 C11 C7 . . 100.77(14) ?
    N3 C11 C16 . . 102.23(13) ?
    C10 C11 C16 . . 115.65(14) ?
    C7 C11 C16 . . 109.73(13) ?
    C10 C12 C13 . . 118.9(2) ?
    C10 C12 H12 . . 120.5 ?
    C13 C12 H12 . . 120.5 ?
    C14 C13 C12 . . 121.0(2) ?
    C14 C13 H13 . . 119.5 ?
    C12 C13 H13 . . 119.5 ?
    C15 C14 C13 . . 120.6(2) ?
    C15 C14 H14 . . 119.7 ?
    C13 C14 H14 . . 119.7 ?
    C14 C15 C9 . . 118.6(2) ?
    C14 C15 H15 . . 120.7 ?
    C9 C15 H15 . . 120.7 ?
    C26 C16 C17 . . 114.31(14) ?
    C26 C16 C11 . . 111.65(13) ?
    C17 C16 C11 . . 105.60(13) ?
    C26 C16 H16 . . 108.4 ?
    C17 C16 H16 . . 108.4 ?
    C11 C16 H16 . . 108.4 ?
    C18 C17 C20 . . 116.49(15) ?
    C18 C17 C16 . . 103.63(14) ?
    C20 C17 C16 . . 111.41(15) ?
    C18 C17 H17 . . 108.3 ?
    C20 C17 H17 . . 108.3 ?
    C16 C17 H17 . . 108.3 ?
    N3 C18 C17 . . 103.31(15) ?
    N3 C18 H18A . . 111.1 ?
    C17 C18 H18A . . 111.1 ?
    N3 C18 H18B . . 111.1 ?
    C17 C18 H18B . . 111.1 ?
    H18A C18 H18B . . 109.1 ?
    N3 C19 H19A . . 109.5 ?
    N3 C19 H19B . . 109.5 ?
    H19A C19 H19B . . 109.5 ?
    N3 C19 H19C . . 109.5 ?
    H19A C19 H19C . . 109.5 ?
    H19B C19 H19C . . 109.5 ?
    C21 C20 C25 . . 118.00(19) ?
    C21 C20 C17 . . 120.82(19) ?
    C25 C20 C17 . . 121.02(17) ?
    C20 C21 C22 . . 120.8(2) ?
    C20 C21 H21 . . 119.6 ?
    C22 C21 H21 . . 119.6 ?
    C23 C22 C21 . . 120.3(2) ?
    C23 C22 H22 . . 119.8 ?
    C21 C22 H22 . . 119.8 ?
    C22 C23 C24 . . 119.7(2) ?
    C22 C23 H23 . . 120.2 ?
    C24 C23 H23 . . 120.2 ?
    C23 C24 C25 . . 120.2(2) ?
    C23 C24 H24 . . 119.9 ?
    C25 C24 H24 . . 119.9 ?
    C20 C25 C24 . . 121.0(2) ?
    C20 C25 H25 . . 119.5 ?
    C24 C25 H25 . . 119.5 ?
    O1 C26 C27 . . 121.91(16) ?
    O1 C26 C16 . . 121.58(16) ?
    C27 C26 C16 . . 116.49(14) ?
    C31 C27 C28 . . 107.67(16) ?
    C31 C27 C26 . . 124.84(16) ?
    C28 C27 C26 . . 127.15(16) ?
    C31 C27 Fe1 . . 70.19(10) ?
    C28 C27 Fe1 . . 70.08(10) ?
    C26 C27 Fe1 . . 119.97(11) ?
    C29 C28 C27 . . 107.68(17) ?
    C29 C28 Fe1 . . 70.77(11) ?
    C27 C28 Fe1 . . 68.46(9) ?
    C29 C28 H28 . . 126.2 ?
    C27 C28 H28 . . 126.2 ?
    Fe1 C28 H28 . . 126.2 ?
    C28 C29 C30 . . 108.25(18) ?
    C28 C29 Fe1 . . 68.95(11) ?
    C30 C29 Fe1 . . 69.84(11) ?
    C28 C29 H29 . . 125.9 ?
    C30 C29 H29 . . 125.9 ?
    Fe1 C29 H29 . . 125.9 ?
    C31 C30 C29 . . 108.90(18) ?
    C31 C30 Fe1 . . 69.05(11) ?
    C29 C30 Fe1 . . 70.05(11) ?
    C31 C30 H30 . . 125.5 ?
    C29 C30 H30 . . 125.5 ?
    Fe1 C30 H30 . . 125.5 ?
    C30 C31 C27 . . 107.50(17) ?
    C30 C31 Fe1 . . 70.65(11) ?
    C27 C31 Fe1 . . 68.55(9) ?
    C30 C31 H31 . . 126.2 ?
    C27 C31 H31 . . 126.2 ?
    Fe1 C31 H31 . . 126.2 ?
    C36 C32 C33 . . 108.1(3) ?
    C36 C32 Fe1 . . 70.45(14) ?
    C33 C32 Fe1 . . 69.57(15) ?
    C36 C32 H32 . . 126.0 ?
    C33 C32 H32 . . 126.0 ?
    Fe1 C32 H32 . . 126.0 ?
    C34 C33 C32 . . 107.4(3) ?
    C34 C33 Fe1 . . 69.61(16) ?
    C32 C33 Fe1 . . 70.04(14) ?
    C34 C33 H33 . . 126.3 ?
    C32 C33 H33 . . 126.3 ?
    Fe1 C33 H33 . . 126.3 ?
    C33 C34 C35 . . 109.0(3) ?
    C33 C34 Fe1 . . 70.33(15) ?
    C35 C34 Fe1 . . 70.78(15) ?
    C33 C34 H34 . . 125.5 ?
    C35 C34 H34 . . 125.5 ?
    Fe1 C34 H34 . . 125.5 ?
    C34 C35 C36 . . 107.9(3) ?
    C34 C35 Fe1 . . 69.25(14) ?
    C36 C35 Fe1 . . 70.31(13) ?
    C34 C35 H35 . . 126.1 ?
    C36 C35 H35 . . 126.1 ?
    Fe1 C35 H35 . . 126.1 ?
    C35 C36 C32 . . 107.7(3) ?
    C35 C36 Fe1 . . 69.72(14) ?
    C32 C36 Fe1 . . 69.52(13) ?
    C35 C36 H36 . . 126.1 ?
    C32 C36 H36 . . 126.1 ?
    Fe1 C36 H36 . . 126.1 ?
    C7 N1 C6 . . 114.33(16) ?
    C8 N2 C5 . . 114.21(18) ?
    C18 N3 C19 . . 114.78(16) ?
    C18 N3 C11 . . 107.57(13) ?
    C19 N3 C11 . . 115.88(16) ?
    C27 Fe1 C34 . . 158.62(13) ?
    C27 Fe1 C33 . . 122.73(12) ?
    C34 Fe1 C33 . . 40.06(13) ?
    C27 Fe1 C32 . . 107.86(10) ?
    C34 Fe1 C32 . . 67.33(13) ?
    C33 Fe1 C32 . . 40.39(12) ?
    C27 Fe1 C28 . . 41.46(7) ?
    C34 Fe1 C28 . . 158.17(14) ?
    C33 Fe1 C28 . . 160.99(13) ?
    C32 Fe1 C28 . . 125.61(10) ?
    C27 Fe1 C31 . . 41.26(7) ?
    C34 Fe1 C31 . . 121.89(11) ?
    C33 Fe1 C31 . . 105.69(10) ?
    C32 Fe1 C31 . . 121.51(10) ?
    C28 Fe1 C31 . . 69.12(8) ?
    C27 Fe1 C35 . . 159.50(11) ?
    C34 Fe1 C35 . . 39.97(12) ?
    C33 Fe1 C35 . . 67.43(13) ?
    C32 Fe1 C35 . . 67.27(12) ?
    C28 Fe1 C35 . . 123.85(11) ?
    C31 Fe1 C35 . . 158.63(11) ?
    C27 Fe1 C36 . . 123.52(9) ?
    C34 Fe1 C36 . . 67.19(11) ?
    C33 Fe1 C36 . . 67.57(11) ?
    C32 Fe1 C36 . . 40.04(10) ?
    C28 Fe1 C36 . . 110.11(9) ?
    C31 Fe1 C36 . . 158.19(10) ?
    C35 Fe1 C36 . . 39.97(11) ?
    C27 Fe1 C30 . . 68.38(8) ?
    C34 Fe1 C30 . . 107.22(11) ?
    C33 Fe1 C30 . . 120.65(11) ?
    C32 Fe1 C30 . . 156.49(11) ?
    C28 Fe1 C30 . . 67.93(8) ?
    C31 Fe1 C30 . . 40.29(8) ?
    C35 Fe1 C30 . . 124.26(11) ?
    C36 Fe1 C30 . . 161.12(11) ?
    C27 Fe1 C29 . . 68.61(8) ?
    C34 Fe1 C29 . . 122.39(13) ?
    C33 Fe1 C29 . . 156.40(13) ?
    C32 Fe1 C29 . . 162.17(11) ?
    C28 Fe1 C29 . . 40.28(8) ?
    C31 Fe1 C29 . . 68.17(8) ?
    C35 Fe1 C29 . . 109.54(11) ?
    C36 Fe1 C29 . . 126.24(10) ?
    C30 Fe1 C29 . . 40.11(8) ?
loop_
    _geom_torsion_atom_site_label_1
    _geom_torsion_atom_site_label_2
    _geom_torsion_atom_site_label_3
    _geom_torsion_atom_site_label_4
    _geom_torsion_site_symmetry_1
    _geom_torsion_site_symmetry_2
    _geom_torsion_site_symmetry_3
    _geom_torsion_site_symmetry_4
    _geom_torsion
    _geom_torsion_publ_flag
    C6 C1 C2 C3 . . . . -0.8(3) ?
    C1 C2 C3 C4 . . . . -0.7(3) ?
    C2 C3 C4 C5 . . . . 1.8(3) ?
    C3 C4 C5 N2 . . . . 177.4(2) ?
    C3 C4 C5 C6 . . . . -1.3(3) ?
    C2 C1 C6 N1 . . . . -178.24(18) ?
    C2 C1 C6 C5 . . . . 1.2(3) ?
    N2 C5 C6 N1 . . . . 0.6(3) ?
    C4 C5 C6 N1 . . . . 179.28(18) ?
    N2 C5 C6 C1 . . . . -178.88(18) ?
    C4 C5 C6 C1 . . . . -0.2(3) ?
    N1 C7 C8 N2 . . . . -0.5(3) ?
    C11 C7 C8 N2 . . . . -179.79(17) ?
    N1 C7 C8 C9 . . . . -179.20(16) ?
    C11 C7 C8 C9 . . . . 1.5(2) ?
    N2 C8 C9 C15 . . . . 2.7(3) ?
    C7 C8 C9 C15 . . . . -178.7(2) ?
    N2 C8 C9 C10 . . . . -176.40(18) ?
    C7 C8 C9 C10 . . . . 2.2(2) ?
    C15 C9 C10 C12 . . . . -2.9(3) ?
    C8 C9 C10 C12 . . . . 176.24(16) ?
    C15 C9 C10 C11 . . . . 175.70(17) ?
    C8 C9 C10 C11 . . . . -5.1(2) ?
    C12 C10 C11 N3 . . . . -51.0(2) ?
    C9 C10 C11 N3 . . . . 130.52(16) ?
    C12 C10 C11 C7 . . . . -175.86(18) ?
    C9 C10 C11 C7 . . . . 5.68(18) ?
    C12 C10 C11 C16 . . . . 65.9(2) ?
    C9 C10 C11 C16 . . . . -112.52(17) ?
    N1 C7 C11 N3 . . . . 54.5(2) ?
    C8 C7 C11 N3 . . . . -126.27(16) ?
    N1 C7 C11 C10 . . . . 176.52(17) ?
    C8 C7 C11 C10 . . . . -4.21(18) ?
    N1 C7 C11 C16 . . . . -61.1(2) ?
    C8 C7 C11 C16 . . . . 118.22(16) ?
    C9 C10 C12 C13 . . . . 2.8(3) ?
    C11 C10 C12 C13 . . . . -175.51(18) ?
    C10 C12 C13 C14 . . . . -0.5(3) ?
    C12 C13 C14 C15 . . . . -1.8(4) ?
    C13 C14 C15 C9 . . . . 1.8(3) ?
    C10 C9 C15 C14 . . . . 0.6(3) ?
    C8 C9 C15 C14 . . . . -178.4(2) ?
    N3 C11 C16 C26 . . . . 111.69(15) ?
    C10 C11 C16 C26 . . . . -10.9(2) ?
    C7 C11 C16 C26 . . . . -124.01(15) ?
    N3 C11 C16 C17 . . . . -13.10(17) ?
    C10 C11 C16 C17 . . . . -135.71(15) ?
    C7 C11 C16 C17 . . . . 111.19(16) ?
    C26 C16 C17 C18 . . . . -135.03(15) ?
    C11 C16 C17 C18 . . . . -11.90(17) ?
    C26 C16 C17 C20 . . . . 98.96(17) ?
    C11 C16 C17 C20 . . . . -137.91(15) ?
    C20 C17 C18 N3 . . . . 155.72(16) ?
    C16 C17 C18 N3 . . . . 33.00(18) ?
    C18 C17 C20 C21 . . . . 129.3(2) ?
    C16 C17 C20 C21 . . . . -112.1(2) ?
    C18 C17 C20 C25 . . . . -55.5(2) ?
    C16 C17 C20 C25 . . . . 63.1(2) ?
    C25 C20 C21 C22 . . . . -2.6(3) ?
    C17 C20 C21 C22 . . . . 172.7(2) ?
    C20 C21 C22 C23 . . . . 1.5(4) ?
    C21 C22 C23 C24 . . . . 0.7(4) ?
    C22 C23 C24 C25 . . . . -1.8(4) ?
    C21 C20 C25 C24 . . . . 1.6(3) ?
    C17 C20 C25 C24 . . . . -173.73(19) ?
    C23 C24 C25 C20 . . . . 0.6(3) ?
    C17 C16 C26 O1 . . . . 23.5(2) ?
    C11 C16 C26 O1 . . . . -96.32(18) ?
    C17 C16 C26 C27 . . . . -158.23(14) ?
    C11 C16 C26 C27 . . . . 81.98(17) ?
    O1 C26 C27 C31 . . . . -1.2(3) ?
    C16 C26 C27 C31 . . . . -179.50(15) ?
    O1 C26 C27 C28 . . . . -173.65(16) ?
    C16 C26 C27 C28 . . . . 8.1(2) ?
    O1 C26 C27 Fe1 . . . . -86.89(18) ?
    C16 C26 C27 Fe1 . . . . 94.82(15) ?
    C31 C27 C28 C29 . . . . -0.24(19) ?
    C26 C27 C28 C29 . . . . 173.25(16) ?
    Fe1 C27 C28 C29 . . . . 60.17(13) ?
    C31 C27 C28 Fe1 . . . . -60.41(12) ?
    C26 C27 C28 Fe1 . . . . 113.08(16) ?
    C27 C28 C29 C30 . . . . 0.2(2) ?
    Fe1 C28 C29 C30 . . . . 58.96(14) ?
    C27 C28 C29 Fe1 . . . . -58.71(12) ?
    C28 C29 C30 C31 . . . . -0.2(2) ?
    Fe1 C29 C30 C31 . . . . 58.25(14) ?
    C28 C29 C30 Fe1 . . . . -58.40(13) ?
    C29 C30 C31 C27 . . . . 0.0(2) ?
    Fe1 C30 C31 C27 . . . . 58.86(12) ?
    C29 C30 C31 Fe1 . . . . -58.85(14) ?
    C28 C27 C31 C30 . . . . 0.15(19) ?
    C26 C27 C31 C30 . . . . -173.54(16) ?
    Fe1 C27 C31 C30 . . . . -60.19(13) ?
    C28 C27 C31 Fe1 . . . . 60.34(11) ?
    C26 C27 C31 Fe1 . . . . -113.35(16) ?
    C36 C32 C33 C34 . . . . -0.3(3) ?
    Fe1 C32 C33 C34 . . . . 59.88(18) ?
    C36 C32 C33 Fe1 . . . . -60.18(16) ?
    C32 C33 C34 C35 . . . . 0.3(3) ?
    Fe1 C33 C34 C35 . . . . 60.48(19) ?
    C32 C33 C34 Fe1 . . . . -60.15(17) ?
    C33 C34 C35 C36 . . . . -0.2(3) ?
    Fe1 C34 C35 C36 . . . . 59.97(17) ?
    C33 C34 C35 Fe1 . . . . -60.20(18) ?
    C34 C35 C36 C32 . . . . 0.0(3) ?
    Fe1 C35 C36 C32 . . . . 59.34(16) ?
    C34 C35 C36 Fe1 . . . . -59.30(18) ?
    C33 C32 C36 C35 . . . . 0.2(3) ?
    Fe1 C32 C36 C35 . . . . -59.47(17) ?
    C33 C32 C36 Fe1 . . . . 59.63(16) ?
    C8 C7 N1 C6 . . . . 2.2(2) ?
    C11 C7 N1 C6 . . . . -178.60(15) ?
    C1 C6 N1 C7 . . . . 177.24(17) ?
    C5 C6 N1 C7 . . . . -2.2(2) ?
    C7 C8 N2 C5 . . . . -1.3(3) ?
    C9 C8 N2 C5 . . . . 177.16(18) ?
    C4 C5 N2 C8 . . . . -177.52(18) ?
    C6 C5 N2 C8 . . . . 1.2(3) ?
    C17 C18 N3 C19 . . . . -174.78(16) ?
    C17 C18 N3 C11 . . . . -44.20(18) ?
    C10 C11 N3 C18 . . . . 160.03(15) ?
    C7 C11 N3 C18 . . . . -84.29(18) ?
    C16 C11 N3 C18 . . . . 35.34(17) ?
    C10 C11 N3 C19 . . . . -70.0(2) ?
    C7 C11 N3 C19 . . . . 45.7(2) ?
    C16 C11 N3 C19 . . . . 165.29(16) ?
    C31 C27 Fe1 C34 . . . . -44.4(3) ?
    C28 C27 Fe1 C34 . . . . -162.7(3) ?
    C26 C27 Fe1 C34 . . . . 75.1(3) ?
    C31 C27 Fe1 C33 . . . . -75.80(16) ?
    C28 C27 Fe1 C33 . . . . 165.92(14) ?
    C26 C27 Fe1 C33 . . . . 43.75(19) ?
    C31 C27 Fe1 C32 . . . . -117.72(14) ?
    C28 C27 Fe1 C32 . . . . 124.00(13) ?
    C26 C27 Fe1 C32 . . . . 1.83(18) ?
    C31 C27 Fe1 C28 . . . . 118.28(15) ?
    C26 C27 Fe1 C28 . . . . -122.17(18) ?
    C28 C27 Fe1 C31 . . . . -118.28(15) ?
    C26 C27 Fe1 C31 . . . . 119.55(18) ?
    C31 C27 Fe1 C35 . . . . 169.6(3) ?
    C28 C27 Fe1 C35 . . . . 51.3(3) ?
    C26 C27 Fe1 C35 . . . . -70.9(3) ?
    C31 C27 Fe1 C36 . . . . -159.01(13) ?
    C28 C27 Fe1 C36 . . . . 82.71(14) ?
    C26 C27 Fe1 C36 . . . . -39.46(18) ?
    C31 C27 Fe1 C30 . . . . 37.60(11) ?
    C28 C27 Fe1 C30 . . . . -80.68(12) ?
    C26 C27 Fe1 C30 . . . . 157.15(16) ?
    C31 C27 Fe1 C29 . . . . 80.85(12) ?
    C28 C27 Fe1 C29 . . . . -37.43(11) ?
    C26 C27 Fe1 C29 . . . . -159.60(16) ?
    C33 C34 Fe1 C27 . . . . -42.9(4) ?
    C35 C34 Fe1 C27 . . . . -162.2(2) ?
    C35 C34 Fe1 C33 . . . . -119.4(3) ?
    C33 C34 Fe1 C32 . . . . 38.21(18) ?
    C35 C34 Fe1 C32 . . . . -81.2(2) ?
    C33 C34 Fe1 C28 . . . . 169.1(2) ?
    C35 C34 Fe1 C28 . . . . 49.7(4) ?
    C33 C34 Fe1 C31 . . . . -75.8(2) ?
    C35 C34 Fe1 C31 . . . . 164.81(17) ?
    C33 C34 Fe1 C35 . . . . 119.4(3) ?
    C33 C34 Fe1 C36 . . . . 81.8(2) ?
    C35 C34 Fe1 C36 . . . . -37.59(19) ?
    C33 C34 Fe1 C30 . . . . -117.43(19) ?
    C35 C34 Fe1 C30 . . . . 123.20(19) ?
    C33 C34 Fe1 C29 . . . . -158.70(17) ?
    C35 C34 Fe1 C29 . . . . 81.9(2) ?
    C34 C33 Fe1 C27 . . . . 162.85(16) ?
    C32 C33 Fe1 C27 . . . . -78.89(19) ?
    C32 C33 Fe1 C34 . . . . 118.3(3) ?
    C34 C33 Fe1 C32 . . . . -118.3(3) ?
    C34 C33 Fe1 C28 . . . . -167.5(3) ?
    C32 C33 Fe1 C28 . . . . -49.2(4) ?
    C34 C33 Fe1 C31 . . . . 121.23(18) ?
    C32 C33 Fe1 C31 . . . . -120.50(17) ?
    C34 C33 Fe1 C35 . . . . -37.32(18) ?
    C32 C33 Fe1 C35 . . . . 80.95(19) ?
    C34 C33 Fe1 C36 . . . . -80.7(2) ?
    C32 C33 Fe1 C36 . . . . 37.53(17) ?
    C34 C33 Fe1 C30 . . . . 80.2(2) ?
    C32 C33 Fe1 C30 . . . . -161.52(16) ?
    C34 C33 Fe1 C29 . . . . 50.0(3) ?
    C32 C33 Fe1 C29 . . . . 168.3(2) ?
    C36 C32 Fe1 C27 . . . . -121.22(16) ?
    C33 C32 Fe1 C27 . . . . 119.86(19) ?
    C36 C32 Fe1 C34 . . . . 81.02(19) ?
    C33 C32 Fe1 C34 . . . . -37.90(18) ?
    C36 C32 Fe1 C33 . . . . 118.9(3) ?
    C36 C32 Fe1 C28 . . . . -78.75(18) ?
    C33 C32 Fe1 C28 . . . . 162.33(18) ?
    C36 C32 Fe1 C31 . . . . -164.43(14) ?
    C33 C32 Fe1 C31 . . . . 76.6(2) ?
    C36 C32 Fe1 C35 . . . . 37.53(17) ?
    C33 C32 Fe1 C35 . . . . -81.4(2) ?
    C33 C32 Fe1 C36 . . . . -118.9(3) ?
    C36 C32 Fe1 C30 . . . . 162.1(2) ?
    C33 C32 Fe1 C30 . . . . 43.1(3) ?
    C36 C32 Fe1 C29 . . . . -45.7(4) ?
    C33 C32 Fe1 C29 . . . . -164.6(3) ?
    C29 C28 Fe1 C27 . . . . -118.92(16) ?
    C29 C28 Fe1 C34 . . . . 44.1(3) ?
    C27 C28 Fe1 C34 . . . . 163.1(3) ?
    C29 C28 Fe1 C33 . . . . -157.8(3) ?
    C27 C28 Fe1 C33 . . . . -38.9(3) ?
    C29 C28 Fe1 C32 . . . . 165.02(14) ?
    C27 C28 Fe1 C32 . . . . -76.07(14) ?
    C29 C28 Fe1 C31 . . . . -80.48(13) ?
    C27 C28 Fe1 C31 . . . . 38.44(10) ?
    C29 C28 Fe1 C35 . . . . 80.30(17) ?
    C27 C28 Fe1 C35 . . . . -160.79(14) ?
    C29 C28 Fe1 C36 . . . . 122.81(14) ?
    C27 C28 Fe1 C36 . . . . -118.28(13) ?
    C29 C28 Fe1 C30 . . . . -37.05(12) ?
    C27 C28 Fe1 C30 . . . . 81.86(12) ?
    C27 C28 Fe1 C29 . . . . 118.92(16) ?
    C30 C31 Fe1 C27 . . . . 118.71(16) ?
    C30 C31 Fe1 C34 . . . . -78.78(19) ?
    C27 C31 Fe1 C34 . . . . 162.51(17) ?
    C30 C31 Fe1 C33 . . . . -119.18(17) ?
    C27 C31 Fe1 C33 . . . . 122.10(16) ?
    C30 C31 Fe1 C32 . . . . -160.09(14) ?
    C27 C31 Fe1 C32 . . . . 81.19(15) ?
    C30 C31 Fe1 C28 . . . . 80.10(12) ?
    C27 C31 Fe1 C28 . . . . -38.62(10) ?
    C30 C31 Fe1 C35 . . . . -51.3(3) ?
    C27 C31 Fe1 C35 . . . . -170.0(3) ?
    C30 C31 Fe1 C36 . . . . 172.2(2) ?
    C27 C31 Fe1 C36 . . . . 53.5(3) ?
    C27 C31 Fe1 C30 . . . . -118.71(16) ?
    C30 C31 Fe1 C29 . . . . 36.71(12) ?
    C27 C31 Fe1 C29 . . . . -82.00(12) ?
    C34 C35 Fe1 C27 . . . . 161.5(3) ?
    C36 C35 Fe1 C27 . . . . 42.6(4) ?
    C36 C35 Fe1 C34 . . . . -118.9(3) ?
    C34 C35 Fe1 C33 . . . . 37.4(2) ?
    C36 C35 Fe1 C33 . . . . -81.5(2) ?
    C34 C35 Fe1 C32 . . . . 81.3(2) ?
    C36 C35 Fe1 C32 . . . . -37.59(17) ?
    C34 C35 Fe1 C28 . . . . -160.03(19) ?
    C36 C35 Fe1 C28 . . . . 81.04(19) ?
    C34 C35 Fe1 C31 . . . . -37.6(4) ?
    C36 C35 Fe1 C31 . . . . -156.5(2) ?
    C34 C35 Fe1 C36 . . . . 118.9(3) ?
    C34 C35 Fe1 C30 . . . . -75.2(2) ?
    C36 C35 Fe1 C30 . . . . 165.84(15) ?
    C34 C35 Fe1 C29 . . . . -117.5(2) ?
    C36 C35 Fe1 C29 . . . . 123.59(17) ?
    C35 C36 Fe1 C27 . . . . -163.49(17) ?
    C32 C36 Fe1 C27 . . . . 77.51(18) ?
    C35 C36 Fe1 C34 . . . . 37.6(2) ?
    C32 C36 Fe1 C34 . . . . -81.4(2) ?
    C35 C36 Fe1 C33 . . . . 81.1(2) ?
    C32 C36 Fe1 C33 . . . . -37.85(19) ?
    C35 C36 Fe1 C32 . . . . 119.0(2) ?
    C35 C36 Fe1 C28 . . . . -119.12(18) ?
    C32 C36 Fe1 C28 . . . . 121.88(17) ?
    C35 C36 Fe1 C31 . . . . 157.0(2) ?
    C32 C36 Fe1 C31 . . . . 38.0(3) ?
    C32 C36 Fe1 C35 . . . . -119.0(2) ?
    C35 C36 Fe1 C30 . . . . -38.7(4) ?
    C32 C36 Fe1 C30 . . . . -157.7(3) ?
    C35 C36 Fe1 C29 . . . . -76.8(2) ?
    C32 C36 Fe1 C29 . . . . 164.24(16) ?
    C31 C30 Fe1 C27 . . . . -38.48(11) ?
    C29 C30 Fe1 C27 . . . . 82.04(12) ?
    C31 C30 Fe1 C34 . . . . 119.31(17) ?
    C29 C30 Fe1 C34 . . . . -120.17(17) ?
    C31 C30 Fe1 C33 . . . . 77.70(18) ?
    C29 C30 Fe1 C33 . . . . -161.78(17) ?
    C31 C30 Fe1 C32 . . . . 46.7(3) ?
    C29 C30 Fe1 C32 . . . . 167.2(2) ?
    C31 C30 Fe1 C28 . . . . -83.31(12) ?
    C29 C30 Fe1 C28 . . . . 37.21(12) ?
    C29 C30 Fe1 C31 . . . . 120.52(17) ?
    C31 C30 Fe1 C35 . . . . 159.88(15) ?
    C29 C30 Fe1 C35 . . . . -79.60(17) ?
    C31 C30 Fe1 C36 . . . . -171.1(3) ?
    C29 C30 Fe1 C36 . . . . -50.5(3) ?
    C31 C30 Fe1 C29 . . . . -120.52(17) ?
    C28 C29 Fe1 C27 . . . . 38.50(11) ?
    C30 C29 Fe1 C27 . . . . -81.42(13) ?
    C28 C29 Fe1 C34 . . . . -162.14(15) ?
    C30 C29 Fe1 C34 . . . . 77.94(17) ?
    C28 C29 Fe1 C33 . . . . 162.1(3) ?
    C30 C29 Fe1 C33 . . . . 42.2(3) ?
    C28 C29 Fe1 C32 . . . . -43.3(4) ?
    C30 C29 Fe1 C32 . . . . -163.3(3) ?
    C30 C29 Fe1 C28 . . . . -119.91(17) ?
    C28 C29 Fe1 C31 . . . . 83.04(12) ?
    C30 C29 Fe1 C31 . . . . -36.88(12) ?
    C28 C29 Fe1 C35 . . . . -119.70(14) ?
    C30 C29 Fe1 C35 . . . . 120.39(15) ?
    C28 C29 Fe1 C36 . . . . -78.13(16) ?
    C30 C29 Fe1 C36 . . . . 161.96(14) ?
loop_
    _geom_hbond_atom_site_label_D
    _geom_hbond_atom_site_label_H
    _geom_hbond_atom_site_label_A
    _geom_hbond_site_symmetry_A
    _geom_hbond_distance_DH
    _geom_hbond_distance_HA
    _geom_hbond_distance_DA
    _geom_hbond_angle_DHA
    C31 H31 N3 2_655 0.98 2.45 3.430(2) 176
    C1 H1 Cg1 3_655 0.93 2.83 3.650(2) 147
_iucr_refine_instructions_details
;
TITL GAVASKAR in P2(1)/n
CELL  0.71073  11.1008  11.9156  21.0511   90.000   90.944   90.000
ZERR     4.00   0.0004   0.0005   0.0009    0.000    0.002    0.000
LATT   1
SYMM  1/2 - X, 1/2 + Y, 1/2 - Z
SFAC  C    H    N    O    FE
UNIT  144  116  12   4    4
MERG   2
FMAP   2
PLAN   25
L.S.   10
EQIV $1 -x+3/2, y+1/2, -z+1/2'
HTAB C31 N3_$1
MPLA 17 C1 C2 C3 C4 C5 N1 C6 C7 N2 C8 C9 C10 C11 C12 C13 C14 C15
MPLA 5 N3 C11 C16 C17 C18
BOND $H
ACTA
CONF
WGHT    0.044500    1.060100
FVAR       0.09422
C1    1    0.774809    0.118468   -0.105651    11.00000    0.05512    0.05810 =
         0.04392   -0.00001    0.00499    0.01955
AFIX  43
H1    2    0.710492    0.070427   -0.098317    11.00000   -1.20000
AFIX   0
C2    1    0.818355    0.130381   -0.165728    11.00000    0.06782    0.08191 =
         0.04198   -0.00035    0.00233    0.03471
AFIX  43
H2    2    0.784151    0.089630   -0.199108    11.00000   -1.20000
AFIX   0
C3    1    0.913630    0.203245   -0.177068    11.00000    0.06849    0.09363 =
         0.04347    0.01644    0.01744    0.03775
AFIX  43
H3    2    0.942928    0.209873   -0.218033    11.00000   -1.20000
AFIX   0
C4    1    0.964620    0.264826   -0.129486    11.00000    0.05723    0.08202 =
         0.05773    0.02254    0.02157    0.02005
AFIX  43
H4    2    1.026690    0.314607   -0.138259    11.00000   -1.20000
AFIX   0
C5    1    0.923528    0.253379   -0.066717    11.00000    0.04317    0.05557 =
         0.04967    0.01133    0.01402    0.01699
C6    1    0.827388    0.178865   -0.055170    11.00000    0.04338    0.04524 =
         0.04143    0.00613    0.00779    0.01818
C7    1    0.841029    0.218535    0.049436    11.00000    0.03302    0.03622 =
         0.04340    0.00532    0.00773    0.00866
C8    1    0.937873    0.293462    0.037780    11.00000    0.03361    0.04039 =
         0.05432    0.00963    0.01074    0.00594
C9    1    0.980335    0.338884    0.098671    11.00000    0.03061    0.04173 =
         0.06147    0.00418    0.00448    0.00368
C10   1    0.913874    0.289474    0.147048    11.00000    0.02794    0.03852 =
         0.05143    0.00309   -0.00089    0.00559
C11   1    0.813869    0.214625    0.120471    11.00000    0.03157    0.03386 =
         0.03784    0.00280    0.00260    0.00448
C12   1    0.941617    0.313644    0.209677    11.00000    0.03736    0.05311 =
         0.05643    0.00318   -0.00655    0.00102
AFIX  43
H12   2    0.900375    0.278763    0.242320    11.00000   -1.20000
AFIX   0
C13   1    1.031986    0.390782    0.223182    11.00000    0.04661    0.06282 =
         0.07170   -0.00506   -0.01591   -0.00175
AFIX  43
H13   2    1.050850    0.408043    0.265266    11.00000   -1.20000
AFIX   0
C14   1    1.094556    0.442492    0.174922    11.00000    0.04202    0.05972 =
         0.09607   -0.00548   -0.01084   -0.00826
AFIX  43
H14   2    1.153275    0.495602    0.184891    11.00000   -1.20000
AFIX   0
C15   1    1.070675    0.416047    0.112412    11.00000    0.03935    0.05448 =
         0.08673    0.00776    0.00711   -0.00552
AFIX  43
H15   2    1.114158    0.449179    0.080012    11.00000   -1.20000
AFIX   0
C16   1    0.681104    0.257062    0.131863    11.00000    0.02990    0.03321 =
         0.03273    0.00342    0.00249    0.00120
AFIX  13
H16   2    0.647042    0.282842    0.091173    11.00000   -1.20000
AFIX   0
C17   1    0.609830    0.152438    0.153247    11.00000    0.03707    0.03769 =
         0.03848    0.00131    0.00380   -0.00436
AFIX  13
H17   2    0.599585    0.156691    0.199334    11.00000   -1.20000
AFIX   0
C18   1    0.694215    0.055537    0.139158    11.00000    0.04717    0.03399 =
         0.04883    0.00738    0.00018   -0.00086
AFIX  23
H18A  2    0.680263   -0.007149    0.167500    11.00000   -1.20000
H18B  2    0.684371    0.030311    0.095571    11.00000   -1.20000
AFIX   0
C19   1    0.912647    0.030210    0.134347    11.00000    0.05131    0.04696 =
         0.08499    0.01103    0.00335    0.01799
AFIX  33
H19A  2    0.987454    0.068208    0.142831    11.00000   -1.50000
H19B  2    0.907415    0.010613    0.090154    11.00000   -1.50000
H19C  2    0.908928   -0.036685    0.159654    11.00000   -1.50000
AFIX   0
C20   1    0.485720    0.148037    0.121744    11.00000    0.03551    0.03403 =
         0.05714   -0.00095    0.00252   -0.00540
C21   1    0.382816    0.162302    0.157004    11.00000    0.04426    0.05025 =
         0.07815   -0.01507    0.01124   -0.00821
AFIX  43
H21   2    0.388927    0.166199    0.201062    11.00000   -1.20000
AFIX   0
C22   1    0.270095    0.170904    0.127302    11.00000    0.03720    0.06231 =
         0.12359   -0.01714    0.00951   -0.00281
AFIX  43
H22   2    0.201897    0.182229    0.151562    11.00000   -1.20000
AFIX   0
C23   1    0.259239    0.162791    0.062761    11.00000    0.04569    0.05854 =
         0.12756    0.00002   -0.02176   -0.00151
AFIX  43
H23   2    0.184010    0.169432    0.043022    11.00000   -1.20000
AFIX   0
C24   1    0.359909    0.144785    0.027154    11.00000    0.06574    0.05407 =
         0.07895    0.00390   -0.02365   -0.00637
AFIX  43
H24   2    0.352595    0.137154   -0.016706    11.00000   -1.20000
AFIX   0
C25   1    0.472661    0.137937    0.056482    11.00000    0.04768    0.05009 =
         0.05856    0.00195   -0.00481   -0.00390
AFIX  43
H25   2    0.540406    0.126393    0.031907    11.00000   -1.20000
AFIX   0
C26   1    0.678639    0.354232    0.178472    11.00000    0.02746    0.03910 =
         0.03377    0.00021    0.00003    0.00380
C27   1    0.704057    0.465978    0.152564    11.00000    0.02877    0.03622 =
         0.03622   -0.00184   -0.00071    0.00312
C28   1    0.716801    0.495668    0.086992    11.00000    0.03627    0.04040 =
         0.03920    0.00042    0.00420    0.00275
AFIX  13
H28   2    0.718356    0.443469    0.051039    11.00000   -1.20000
AFIX   0
C29   1    0.726660    0.613549    0.083563    11.00000    0.04712    0.04320 =
         0.05845    0.01157    0.00591   -0.00213
AFIX  13
H29   2    0.734422    0.657757    0.044588    11.00000   -1.20000
AFIX   0
C30   1    0.720739    0.657048    0.145831    11.00000    0.04913    0.03500 =
         0.06689   -0.00630    0.00142   -0.00439
AFIX  13
H30   2    0.723379    0.736765    0.157223    11.00000   -1.20000
AFIX   0
C31   1    0.706840    0.567300    0.188767    11.00000    0.03667    0.04204 =
         0.04595   -0.00686   -0.00440   -0.00069
AFIX  13
H31   2    0.700496    0.573357    0.235019    11.00000   -1.20000
AFIX   0
C32   1    0.410377    0.485682    0.142840    11.00000    0.03344    0.08857 =
         0.09885    0.01584    0.00499   -0.00286
AFIX  13
H32   2    0.402817    0.410713    0.161500    11.00000   -1.20000
AFIX   0
C33   1    0.416449    0.587084    0.176457    11.00000    0.03897    0.14987 =
         0.07988   -0.03270    0.00888    0.01842
AFIX  13
H33   2    0.413005    0.595983    0.222672    11.00000   -1.20000
AFIX   0
C34   1    0.426394    0.672542    0.132248    11.00000    0.05801    0.07426 =
         0.14694   -0.03370   -0.02321    0.03455
AFIX  13
H34   2    0.431908    0.752787    0.142077    11.00000   -1.20000
AFIX   0
C35   1    0.425937    0.626323    0.071841    11.00000    0.06058    0.08608 =
         0.09377    0.01822   -0.02864    0.01772
AFIX  13
H35   2    0.431348    0.667878    0.031815    11.00000   -1.20000
AFIX   0
C36   1    0.416049    0.510154    0.078118    11.00000    0.04034    0.08400 =
         0.07676   -0.02106   -0.01313    0.00364
AFIX  13
H36   2    0.413654    0.455513    0.043326    11.00000   -1.20000
AFIX   0
N1    3    0.783649    0.162719    0.005134    11.00000    0.04178    0.04015 =
         0.03993    0.00237    0.00733    0.00671
N2    3    0.979736    0.313247   -0.018933    11.00000    0.04424    0.05841 =
         0.05877    0.01343    0.01670    0.00417
N3    3    0.812964    0.103613    0.150092    11.00000    0.03932    0.03420 =
         0.04853    0.00800    0.00093    0.00501
O1    4    0.659428    0.339599    0.234601    11.00000    0.06150    0.04962 =
         0.03364    0.00086    0.00775    0.00174
FE1   5    0.567257    0.566685    0.124750    11.00000    0.03474    0.03809 =
         0.04522   -0.00167   -0.00323    0.00631
HKLF    4
REM  GAVASKAR in P2(1)/n
REM R1 =  0.0378 for   4920 Fo > 4sig(Fo)  and  0.0665 for all   7107 data
REM    370 parameters refined using      0 restraints
END
WGHT      0.0429      1.1079
REM Highest difference peak  0.336,  deepest hole -0.305,  1-sigma level  0.045
Q1    1   0.5787  0.5697  0.1733  11.00000  0.05    0.34
Q2    1   0.8167  0.2183  0.0840  11.00000  0.05    0.32
Q3    1   0.5495  0.5629  0.0760  11.00000  0.05    0.29
Q4    1   0.7544  0.2409  0.1278  11.00000  0.05    0.28
Q5    1   0.7223  0.5055  0.1777  11.00000  0.05    0.25
Q6    1   0.9654  0.3346  0.0670  11.00000  0.05    0.25
Q7    1   0.8565  0.2382 -0.0593  11.00000  0.05    0.24
Q8    1   0.8434  0.1975 -0.1728  11.00000  0.05    0.23
Q9    1   0.6932  0.4187  0.1646  11.00000  0.05    0.23
Q10   1   0.9569  0.3026 -0.0525  11.00000  0.05    0.23
Q11   1   0.8565  0.2549  0.1409  11.00000  0.05    0.22
Q12   1   0.9038  0.2437  0.0422  11.00000  0.05    0.21
Q13   1   0.7382  0.6168  0.1751  11.00000  0.05    0.21
Q14   1   0.6378  0.2112  0.1483  11.00000  0.05    0.21
Q15   1   0.4253  0.4998  0.0642  11.00000  0.05    0.21
Q16   1   0.5648  0.6412  0.1620  11.00000  0.05    0.20
Q17   1   0.8204  0.1374 -0.0767  11.00000  0.05    0.20
Q18   1   0.6421  0.1002  0.1449  11.00000  0.05    0.20
Q19   1   0.6568  0.5545  0.1072  11.00000  0.05    0.20
Q20   1   0.4414  0.5745  0.0652  11.00000  0.05    0.20
Q21   1   1.0410  0.3579  0.1046  11.00000  0.05    0.19
Q22   1   0.4874  0.5772  0.1371  11.00000  0.05    0.19
Q23   1   0.8158  0.1588  0.1268  11.00000  0.05    0.19
Q24   1   0.6911  0.2988  0.1613  11.00000  0.05    0.18
Q25   1   0.3021  0.1228  0.0419  11.00000  0.05    0.18
;
