# Supplementary material for: 3′-Ferrocenylcarbon­yl-1′-methyl-4′-phenyl­spiro­[indeno­[2,3-b]quinoxaline-11,2′-pyrrolidine]
Source: Acta Crystallogr Sect E Struct Rep Online. 2012 Oct 20;68(Pt 11):m1382–3. doi: 10.1107/S1600536812042468 (PMC3515131; doi:10.1107/S1600536812042468)
Supplement: Supplementary file 2 [file e-68-m1382-Isup3.hkl]

#
# h,k,l, Fc-squared, Fo-squared, sigma(Fo-squared) and status flag
#
data_I
_shelx_title ' GAVASKAR in P2(1)/n'
_shelx_refln_list_code          4
_shelx_F_calc_maximum      345.35
_exptl_crystal_F_000      1200.00
_reflns_d_resolution_high  0.7403
 
loop_
 _symmetry_equiv_pos_as_xyz
 'x, y, z'
 '-x+1/2, y+1/2, -z+1/2'
 '-x, -y, -z'
 'x-1/2, -y-1/2, z-1/2'
 
_cell_length_a    11.1008
_cell_length_b    11.9156
_cell_length_c    21.0511
_cell_angle_alpha  90.000
_cell_angle_beta   90.944
_cell_angle_gamma  90.000
 
_shelx_F_squared_multiplier     1.000
 
loop_
 _refln_index_h
 _refln_index_k
 _refln_index_l
 _refln_F_squared_calc
 _refln_F_squared_meas
 _refln_F_squared_sigma
 _refln_observed_status
   2   0   0     1222.22     1601.42     31.82 o
   4   0   0       16.43       17.52      1.85 o
   6   0   0     7627.84     7577.33    116.29 o
   8   0   0     9513.16     9893.68    149.65 o
  10   0   0      244.69      219.58      9.68 o
  12   0   0      446.62      458.65     16.63 o
  14   0   0      205.00      224.66     14.71 o
   1   1   0     8854.50     8966.17     86.87 o
   2   1   0    18619.79    19935.09    207.92 o
   3   1   0    11821.34    12820.36    109.34 o
   4   1   0      606.57      622.83      6.90 o
   5   1   0       31.99       18.05      1.84 o
   6   1   0     5478.92     6017.12     59.90 o
   7   1   0    10966.03    11203.79    110.18 o
   8   1   0       99.82      110.89      5.22 o
   9   1   0      462.57      472.08      8.95 o
  10   1   0      128.71      114.00      5.55 o
  11   1   0       87.28       74.31      5.37 o
  12   1   0      164.87      168.54      8.41 o
  13   1   0      298.17      327.78     11.14 o
  14   1   0       59.96       88.53      8.16 o
   0   2   0     3375.20     3216.86     41.77 o
   1   2   0     7839.89     7951.06     71.82 o
   2   2   0       24.74       35.94      1.67 o
   3   2   0     1450.98     1631.07     15.20 o
   4   2   0      174.90      168.68      4.07 o
   5   2   0      911.98      867.94     18.57 o
   6   2   0     4035.71     4235.87     38.68 o
   7   2   0        0.53       -2.92      2.92 o
   8   2   0      566.29      524.83     10.55 o
   9   2   0     1909.87     1862.13     24.91 o
  10   2   0      199.70      197.62      6.59 o
  11   2   0       66.13       94.68      6.04 o
  12   2   0       14.75        8.65      5.57 o
  13   2   0      193.69      222.35      9.95 o
  14   2   0      198.82      236.34     11.56 o
   1   3   0    16694.93    17678.35    149.70 o
   2   3   0      690.08      799.78      9.39 o
   3   3   0    18890.97    20327.34    172.21 o
   4   3   0      590.18      767.08      8.72 o
   5   3   0     2682.72     2990.85     27.83 o
   6   3   0      649.83      651.04     10.62 o
   7   3   0       71.58       89.26      6.87 o
   8   3   0       63.91       68.26      3.91 o
   9   3   0      499.50      535.11      9.04 o
  10   3   0       14.94       25.71      3.82 o
  11   3   0      108.70      137.69      6.30 o
  12   3   0      220.41      253.34      8.80 o
  13   3   0        5.62       10.38      6.77 o
  14   3   0       44.53       32.87     10.61 o
   0   4   0     9717.77     9994.45    127.87 o
   1   4   0    11105.99    10809.12    104.51 o
   2   4   0      653.82      652.59     10.35 o
   3   4   0    16096.17    16382.68    139.36 o
   4   4   0     1536.68     1646.69     16.27 o
   5   4   0     9510.64     9864.54     90.44 o
   6   4   0      254.91      273.24      5.76 o
   7   4   0      423.50      453.58      8.40 o
   8   4   0      372.44      359.64     11.92 o
   9   4   0      141.19      143.97      5.77 o
  10   4   0       11.19       10.74      3.69 o
  11   4   0      540.24      556.68     12.95 o
  12   4   0       11.89        6.33      7.15 o
  13   4   0       59.78       58.32      9.14 o
  14   4   0        5.97      -10.70     10.70 o
   1   5   0      701.66      704.13     11.63 o
   2   5   0     1030.15      978.43     10.80 o
   3   5   0     1171.44     1257.12     13.81 o
   4   5   0     8543.24     8594.56     78.94 o
   5   5   0       27.89       23.93      2.79 o
   6   5   0       81.16      102.51      4.31 o
   7   5   0      675.39      637.56     10.38 o
   8   5   0        1.07       -1.73      3.41 o
   9   5   0       25.78       29.37      4.61 o
  10   5   0     1952.13     1876.60     26.31 o
  11   5   0       43.05       27.66      7.53 o
  12   5   0      326.73      332.25     13.43 o
  13   5   0       31.21       44.08     10.53 o
  14   5   0       39.77       49.21     13.54 o
   0   6   0     1297.29     1488.98     22.04 o
   1   6   0      161.28      127.79      3.47 o
   2   6   0     1536.38     1479.02     18.22 o
   3   6   0     2623.83     2471.68     28.56 o
   4   6   0      182.41      205.44      5.61 o
   5   6   0       82.41       91.66      4.03 o
   6   6   0      828.68      820.80     13.14 o
   7   6   0       60.43       62.17      5.02 o
   8   6   0     2101.23     1999.13     26.60 o
   9   6   0      131.72      135.96      7.77 o
  10   6   0       74.27       78.40      7.47 o
  11   6   0      190.44      204.74     15.61 o
  12   6   0       33.85       41.12      9.91 o
  13   6   0       12.60      -10.26     10.26 o
   1   7   0     1453.50     1365.50     15.82 o
   2   7   0      129.23      132.32      4.95 o
   3   7   0      474.42      445.73      9.24 o
   4   7   0     1299.04     1317.88     19.40 o
   5   7   0      137.31      124.22      5.48 o
   6   7   0       97.36      124.44      6.47 o
   7   7   0       31.74       36.44      4.84 o
   8   7   0       56.38       71.64      6.01 o
   9   7   0      161.86      168.43      8.98 o
  10   7   0        5.05       -2.49      6.76 o
  11   7   0        6.12        6.34     10.73 o
  12   7   0        5.49       -0.96     10.73 o
  13   7   0        2.76       11.83     17.46 o
   0   8   0     1950.25     1798.02     30.95 o
   1   8   0     1362.52     1390.74     17.64 o
   2   8   0     1157.51     1129.44     28.76 o
   3   8   0       14.92       37.24      6.54 o
   4   8   0       30.09       39.82      4.72 o
   5   8   0        7.31       17.47      5.02 o
   6   8   0      854.01      819.69     15.13 o
   7   8   0      371.50      363.18     11.56 o
   8   8   0      720.34      694.36     16.60 o
   9   8   0       45.39       57.08      9.11 o
  10   8   0      106.12      115.73     16.27 o
  11   8   0        2.52       18.02     11.95 o
  12   8   0        6.17       13.52     11.95 o
   1   9   0      181.06      201.48      7.12 o
   2   9   0      804.42      790.30     15.76 o
   3   9   0      465.92      450.20     10.36 o
   4   9   0        5.03        3.65      4.28 o
   5   9   0      247.24      237.47      8.51 o
   6   9   0      204.40      215.17      8.68 o
   7   9   0      361.59      363.06     23.00 o
   8   9   0       24.33       39.09      8.77 o
   9   9   0      516.63      507.00     23.89 o
  10   9   0      349.60      349.24     20.71 o
  11   9   0       25.73       36.94     13.13 o
  12   9   0        1.55        0.00     11.95 o
   0  10   0     1496.49     1494.27     35.82 o
   1  10   0       84.62      115.17      6.21 o
   2  10   0        3.96        5.42      5.13 o
   3  10   0      555.22      564.46     12.15 o
   4  10   0        0.83       -4.14      4.14 o
   5  10   0      349.10      361.23     10.52 o
   6  10   0        7.87       17.68      6.67 o
   7  10   0       21.25       12.93      7.90 o
   8  10   0        5.95        1.92     14.26 o
   9  10   0      398.53      437.97     21.97 o
  10  10   0        2.27       -6.53     13.52 o
  11  10   0       23.28       34.13     13.52 o
   1  11   0        0.80        7.32      5.53 o
   2  11   0        4.57        3.44      5.33 o
   3  11   0        0.03        4.25      4.83 o
   4  11   0      598.57      575.79     14.36 o
   5  11   0       24.45       28.67      8.00 o
   6  11   0      320.09      304.97     15.21 o
   7  11   0        6.20       -1.45      8.41 o
   8  11   0       10.85        1.32     27.04 o
   9  11   0       94.69      104.60     27.04 o
  10  11   0       60.70       58.93     14.34 o
   0  12   0      272.22      259.24     18.02 o
   1  12   0       59.42       64.20     10.24 o
   2  12   0        3.74       -3.70      6.26 o
   3  12   0      222.74      222.33     12.13 o
   4  12   0        0.26       -5.89      6.92 o
   5  12   0      329.10      365.98     14.93 o
   6  12   0       48.27       52.32      9.71 o
   7  12   0        1.65       -8.51     10.70 o
   8  12   0        8.65       15.34     21.97 o
   9  12   0       96.03      118.86     16.20 o
   1  13   0       40.58       55.70     16.90 o
   2  13   0      138.57      137.53     13.47 o
   3  13   0        8.66       -9.13      9.13 o
   4  13   0      186.55      193.74     15.40 o
   5  13   0        0.68       -7.89     10.73 o
   6  13   0       59.86       78.86     21.40 o
   7  13   0      111.56      133.13     23.09 o
   8  13   0       10.50       11.27     12.45 o
   0  14   0      321.03      348.11     25.91 o
   1  14   0       55.18       52.32     11.53 o
   2  14   0      122.64      154.20     14.72 o
   3  14   0        0.85       -9.93      9.93 o
   4  14   0       32.04       25.23     11.87 o
   5  14   0        3.88      -13.52     16.90 o
   6  14   0       41.12       31.54     20.28 o
   7  14   0       32.13       25.91     20.28 o
   1  15   0       39.83       45.14     12.33 o
   2  15   0       12.55        7.77     11.53 o
   3  15   0       65.06       52.91     13.13 o
   4  15   0        1.40        2.25     18.02 o
   5  15   0       49.83       75.48     22.53 o
   0  16   0        0.86        2.25     16.90 o
 -13   0   1       57.56       55.53     10.14 o
 -11   0   1      336.79      387.05     12.64 o
  -9   0   1      644.01      604.40     16.23 o
  -7   0   1       11.02       23.66      5.20 o
  -5   0   1     2604.56     3069.23     38.05 o
  -3   0   1     7981.24     8729.15    100.58 o
  -1   0   1    21342.04    22479.14    417.46 o
   1   0   1     4580.27     4918.18    102.28 o
   3   0   1     1273.22     1358.18     17.41 o
   5   0   1      104.80       74.43      3.61 o
   7   0   1     8073.19     8390.47    110.31 o
   9   0   1     1528.01     1427.88     24.62 o
  11   0   1        1.54       -5.33      5.33 o
  13   0   1      474.18      533.09     18.84 o
 -14   1   1      105.80      147.31      9.28 o
 -13   1   1      288.38      300.22     10.98 o
 -12   1   1       14.09        8.02      5.66 o
 -11   1   1        0.46       -3.86      3.86 o
 -10   1   1       71.91       84.43      6.30 o
  -9   1   1     1072.53     1013.29     15.77 o
  -8   1   1     1796.29     1757.29     22.66 o
  -7   1   1       18.82       22.83      3.75 o
  -6   1   1      400.33      438.06      6.60 o
  -5   1   1     1319.99     1299.90     12.74 o
  -4   1   1      101.87      130.32      2.81 o
  -3   1   1    12307.36    13200.33    119.96 o
  -2   1   1    29215.23    31354.14    327.96 o
  -1   1   1    11111.05    11516.89    112.39 o
   0   1   1     8127.37     8088.06     85.98 o
   1   1   1     3978.73     3986.53     39.06 o
   2   1   1      428.69      447.00      4.65 o
   3   1   1        5.18       14.21      1.52 o
   4   1   1       14.13        7.62      1.30 o
   5   1   1      212.35      223.36      4.61 o
   6   1   1    13796.03    14749.78    126.60 o
   7   1   1     7193.53     7572.06     66.91 o
   8   1   1     1330.23     1321.00     22.28 o
   9   1   1       78.78       67.70      5.17 o
  10   1   1        0.31       -3.27      3.27 o
  11   1   1        6.88       -3.44      3.95 o
  12   1   1      333.91      319.41     10.22 o
  13   1   1        0.64        5.80      6.20 o
  14   1   1      401.47      441.40     13.88 o
 -14   2   1      179.60      179.12     18.85 o
 -13   2   1       30.17       29.39      9.42 o
 -12   2   1       44.87       58.25      6.62 o
 -11   2   1       10.35        2.27      4.19 o
 -10   2   1       84.68       90.86      5.69 o
  -9   2   1      453.60      480.44      9.69 o
  -8   2   1       20.48       19.76      3.49 o
  -7   2   1     1441.80     1479.04     18.15 o
  -6   2   1     2678.66     2609.45     31.38 o
  -5   2   1     2489.83     2705.30     25.25 o
  -4   2   1     2560.21     2751.27     28.49 o
  -3   2   1      132.59      190.23      5.48 o
  -2   2   1     4192.87     4411.46     40.44 o
  -1   2   1    21813.89    22587.06    204.04 o
   0   2   1     5765.51     6068.17     58.94 o
   1   2   1    10949.83    11123.60    106.99 o
   2   2   1     4239.37     4349.58     37.81 o
   3   2   1      138.12      146.30      2.72 o
   4   2   1     5687.79     6180.57     48.76 o
   5   2   1     1146.34     1095.49     12.06 o
   6   2   1     1509.49     1567.60     16.41 o
   7   2   1     2878.44     2941.01     30.19 o
   8   2   1       58.09       49.68      3.65 o
   9   2   1      177.61      198.49      6.03 o
  10   2   1        1.90       -2.20      3.46 o
  11   2   1       20.66       21.88      4.82 o
  12   2   1       82.52       89.06      7.09 o
  13   2   1      578.49      563.61     13.68 o
  14   2   1       14.49       14.57      8.27 o
 -14   3   1       17.48       14.58      9.71 o
 -13   3   1      198.14      210.29     10.44 o
 -12   3   1       75.58       88.10      6.67 o
 -11   3   1      565.97      560.67     10.63 o
 -10   3   1       53.12       49.25      4.77 o
  -9   3   1       87.56       93.76      4.59 o
  -8   3   1      323.24      328.74      6.59 o
  -7   3   1     3688.49     3539.70     34.89 o
  -6   3   1        1.78        3.99      1.66 o
  -5   3   1     6659.29     6704.71     62.46 o
  -4   3   1     3349.36     3492.09     33.31 o
  -3   3   1     4777.79     4895.65     45.36 o
  -2   3   1     4121.41     4485.22     41.37 o
  -1   3   1     2294.28     2212.39     20.89 o
   0   3   1    11996.79    12027.62    119.63 o
   1   3   1    25914.94    27082.00    259.40 o
   2   3   1    10430.53    10901.01     98.53 o
   3   3   1    19685.68    19992.10    169.46 o
   4   3   1     6667.75     7154.74     62.28 o
   5   3   1      220.21      255.54      5.80 o
   6   3   1      217.54      183.91      6.25 o
   7   3   1      851.48      774.02     10.08 o
   8   3   1      494.72      476.81      8.09 o
   9   3   1      750.28      745.97     10.14 o
  10   3   1      218.15      210.44      6.06 o
  11   3   1      456.39      471.59     12.32 o
  12   3   1       33.86       44.98      7.05 o
  13   3   1       21.28       10.53      6.79 o
  14   3   1       35.99       13.75      9.43 o
 -14   4   1      126.97      131.55     13.26 o
 -13   4   1       51.44       51.17     10.75 o
 -12   4   1      549.99      524.85     15.82 o
 -11   4   1       51.42       57.08      7.01 o
 -10   4   1       46.98       43.94      4.58 o
  -9   4   1       35.63       35.78      4.54 o
  -8   4   1     1860.77     1805.29     20.51 o
  -7   4   1        4.60        0.14      2.93 o
  -6   4   1      910.99      755.91     10.06 o
  -5   4   1     1932.00     2091.02     21.57 o
  -4   4   1        7.50       19.68      2.86 o
  -3   4   1      842.58      967.75     12.26 o
  -2   4   1      481.76      489.36      7.06 o
  -1   4   1     1915.10     1982.56     19.19 o
   0   4   1     3566.97     3527.65     32.93 o
   1   4   1     7145.01     7419.21     72.42 o
   2   4   1     7456.19     7277.42     71.21 o
   3   4   1      143.82      155.73      4.02 o
   4   4   1     1781.82     2005.80     19.32 o
   5   4   1      575.96      615.05     16.13 o
   6   4   1       18.11       23.18      2.93 o
   7   4   1       79.85       80.56      7.39 o
   8   4   1     2385.46     2275.34     23.31 o
   9   4   1       15.86       17.96      3.56 o
  10   4   1      633.17      680.05     12.49 o
  11   4   1        7.79        6.77      5.42 o
  12   4   1       16.55       12.67      7.29 o
  13   4   1       28.96       29.53     10.68 o
  14   4   1       37.94       53.59     13.79 o
 -14   5   1        2.08        1.68      9.43 o
 -13   5   1      157.11      173.71     14.02 o
 -12   5   1       13.67        7.75      9.06 o
 -11   5   1      217.49      206.10     11.35 o
 -10   5   1      551.52      553.17     12.49 o
  -9   5   1       63.40       62.32      5.19 o
  -8   5   1      160.42      178.53      6.32 o
  -7   5   1      215.15      221.65      6.31 o
  -6   5   1        7.39        8.96      2.52 o
  -5   5   1     2716.66     2543.86     25.75 o
  -4   5   1     1307.82     1307.64     27.84 o
  -3   5   1     4406.86     4415.88     39.35 o
  -2   5   1      264.43      277.20     10.22 o
  -1   5   1     7636.89     7869.46     81.88 o
   0   5   1       15.32       13.49      1.59 o
   1   5   1     2988.07     2891.93     48.43 o
   2   5   1     3686.25     3986.34     40.53 o
   3   5   1      448.61      456.47      7.22 o
   4   5   1     7136.66     7131.57     70.79 o
   5   5   1       48.02       50.41      2.89 o
   6   5   1      891.45      826.96     11.66 o
   7   5   1       33.01       26.86      3.23 o
   8   5   1        6.69        3.24      3.97 o
   9   5   1      597.04      625.05     11.70 o
  10   5   1      102.90      119.11      7.23 o
  11   5   1       28.38       24.61      5.97 o
  12   5   1      131.88      131.29     11.67 o
  13   5   1        0.36       -2.56     10.16 o
  14   5   1        0.96        5.29     15.21 o
 -13   6   1        5.44        1.02      9.31 o
 -12   6   1       13.96       12.70      9.06 o
 -11   6   1       17.53       14.12      7.31 o
 -10   6   1       28.59       33.87      9.29 o
  -9   6   1      769.87      771.71     13.22 o
  -8   6   1      418.06      448.82     10.37 o
  -7   6   1       53.27       73.17      5.11 o
  -6   6   1      179.42      182.60      5.96 o
  -5   6   1      359.16      341.70      6.39 o
  -4   6   1      873.27      944.14     11.42 o
  -3   6   1      435.25      387.71      9.70 o
  -2   6   1      912.71      914.86     10.57 o
  -1   6   1      316.72      305.03      5.09 o
   0   6   1      129.21       92.73      3.06 o
   1   6   1      222.93      301.88      5.33 o
   2   6   1      593.62      565.46      8.33 o
   3   6   1       64.49      105.89      4.32 o
   4   6   1     2804.42     2881.51     33.31 o
   5   6   1        7.99        5.03      3.30 o
   6   6   1     1401.35     1398.04     19.25 o
   7   6   1       80.34       91.18      6.97 o
   8   6   1      162.51      184.95      9.18 o
   9   6   1        0.11       -1.10      5.29 o
  10   6   1      219.28      208.79      9.57 o
  11   6   1      139.39      167.60     14.28 o
  12   6   1       44.16       42.67      9.61 o
  13   6   1        5.90        6.76     11.07 o
 -13   7   1       12.84       -4.89     14.65 o
 -12   7   1       23.54        9.65      9.48 o
 -11   7   1       32.24       44.51     14.20 o
 -10   7   1      500.65      471.41     14.89 o
  -9   7   1       99.80      133.95      9.40 o
  -8   7   1      285.61      284.13      8.97 o
  -7   7   1       21.59       14.20      4.87 o
  -6   7   1      315.11      297.85      8.10 o
  -5   7   1      137.53      143.39      5.72 o
  -4   7   1      991.62      999.14     16.43 o
  -3   7   1      677.33      743.17     13.84 o
  -2   7   1     4841.43     4765.57     52.13 o
  -1   7   1        1.53       -1.80      2.09 o
   0   7   1     3887.97     3854.73     39.31 o
   1   7   1       16.02       15.98      2.26 o
   2   7   1      536.05      513.22      9.76 o
   3   7   1      667.38      742.44     15.55 o
   4   7   1     1015.14     1011.53     16.00 o
   5   7   1      115.95      136.33      6.33 o
   6   7   1     1761.85     1784.80     25.85 o
   7   7   1      327.41      353.50     10.50 o
   8   7   1       16.76       24.95      5.60 o
   9   7   1       82.08       78.08      8.21 o
  10   7   1       45.69       36.79      9.12 o
  11   7   1       86.47       91.96     10.76 o
  12   7   1       23.97       16.32     11.53 o
  13   7   1        4.30       -2.18     11.37 o
 -12   8   1       52.46       76.25     14.34 o
 -11   8   1      168.68      187.00     17.47 o
 -10   8   1        6.33       23.85      9.87 o
  -9   8   1      404.82      417.27     13.98 o
  -8   8   1       21.65       18.78      6.42 o
  -7   8   1       36.56       30.28      4.89 o
  -6   8   1      240.42      223.03      7.63 o
  -5   8   1      280.24      257.96      8.65 o
  -4   8   1      236.16      282.37     11.42 o
  -3   8   1     1445.57     1398.52     20.32 o
  -2   8   1     1081.27     1083.24     16.04 o
  -1   8   1      181.83      169.38      5.31 o
   0   8   1        1.65        4.19      2.58 o
   1   8   1      141.60      167.91      8.33 o
   2   8   1        8.37       27.38      3.91 o
   3   8   1      906.37      904.86     14.99 o
   4   8   1      119.98      135.00      6.48 o
   5   8   1     2337.70     2263.59     30.98 o
   6   8   1     1133.80     1067.33     18.17 o
   7   8   1     1138.33     1125.32     24.34 o
   8   8   1      683.42      662.22     16.36 o
   9   8   1        1.82       -0.87      7.45 o
  10   8   1        1.56        1.39     11.62 o
  11   8   1       16.06       16.04     11.53 o
  12   8   1       15.76       24.22     12.75 o
 -12   9   1       68.92       77.13     15.52 o
 -11   9   1      131.65      130.10     16.73 o
 -10   9   1      151.07      172.30     16.73 o
  -9   9   1       38.54       50.17     13.52 o
  -8   9   1      681.12      628.26     18.70 o
  -7   9   1      183.62      212.90     11.56 o
  -6   9   1       54.88       53.70      5.85 o
  -5   9   1       25.72       30.23      5.01 o
  -4   9   1      294.60      265.88      8.42 o
  -3   9   1      440.76      424.65     14.31 o
  -2   9   1     1868.45     1788.99     37.29 o
  -1   9   1      874.23      904.59     13.27 o
   0   9   1       21.62       19.86      3.90 o
   1   9   1     2550.00     2485.06     32.50 o
   2   9   1        0.19       -3.48      3.48 o
   3   9   1        1.58       -3.98      3.98 o
   4   9   1      707.26      691.09     13.47 o
   5   9   1      200.65      213.17      8.46 o
   6   9   1        3.59       -0.65      4.79 o
   7   9   1      557.86      536.93     15.61 o
   8   9   1        0.58       -2.36      7.73 o
   9   9   1      736.04      723.26     21.03 o
  10   9   1        1.02        8.41      8.77 o
  11   9   1        0.39        0.43     11.53 o
  12   9   1      189.68      234.42     20.30 o
 -11  10   1        0.26       -9.01     11.95 o
 -10  10   1      102.22      111.32     16.90 o
  -9  10   1      190.02      209.74     18.27 o
  -8  10   1      201.09      211.32     17.11 o
  -7  10   1       14.57       35.16      8.60 o
  -6  10   1      812.81      827.46     20.66 o
  -5  10   1       81.92       78.15      6.50 o
  -4  10   1       45.15       45.17      5.40 o
  -3  10   1        3.30        4.45      5.53 o
  -2  10   1      420.47      431.01     10.55 o
  -1  10   1     1697.27     1642.05     27.00 o
   0  10   1      654.23      652.15     14.50 o
   1  10   1      240.64      245.97     10.40 o
   2  10   1      361.69      376.64     11.27 o
   3  10   1      135.38      142.32      6.92 o
   4  10   1      158.31      169.44      7.63 o
   5  10   1        5.75        3.62      5.10 o
   6  10   1       41.85       31.01      6.89 o
   7  10   1      104.69      120.50     10.44 o
   8  10   1       89.02      100.67     11.32 o
   9  10   1       42.56       45.63     10.09 o
  10  10   1       16.28       12.39     12.75 o
  11  10   1       22.36       27.04     13.54 o
 -10  11   1       29.07       44.27     14.72 o
  -9  11   1       45.74       38.57     13.47 o
  -8  11   1        2.09       30.70     13.52 o
  -7  11   1      310.83      311.04     18.71 o
  -6  11   1        8.70        3.43      7.75 o
  -5  11   1      535.98      518.60     16.16 o
  -4  11   1       25.45       27.72      6.04 o
  -3  11   1       32.47       15.35      5.31 o
  -2  11   1        6.00       -4.87      4.87 o
  -1  11   1      222.03      184.79      8.86 o
   0  11   1       93.24       76.67      6.72 o
   1  11   1      397.69      418.14     12.10 o
   2  11   1      201.66      216.87      8.33 o
   3  11   1     1170.00     1101.65     18.81 o
   4  11   1       37.76       43.25      6.99 o
   5  11   1       99.89       92.80      8.13 o
   6  11   1       66.99       81.49     10.27 o
   7  11   1      238.34      225.60     16.80 o
   8  11   1       86.98      101.75     11.40 o
   9  11   1       50.15       61.79     14.27 o
  10  11   1        6.35       -0.11     12.33 o
  -9  12   1        0.36       12.36     12.33 o
  -8  12   1        8.12       13.14     11.87 o
  -7  12   1       16.53       22.53     11.95 o
  -6  12   1      355.72      375.07     42.81 o
  -5  12   1       56.07       35.97      8.56 o
  -4  12   1       35.19       37.78     10.26 o
  -3  12   1       74.47       59.92      9.61 o
  -2  12   1        4.80       -1.38      6.44 o
  -1  12   1       66.28       86.42     10.48 o
   0  12   1      546.49      579.26     15.06 o
   1  12   1       61.23       46.58      8.46 o
   2  12   1      502.69      516.65     16.39 o
   3  12   1       40.85       44.03      7.95 o
   4  12   1      265.85      256.41     11.12 o
   5  12   1       33.39       30.01      8.32 o
   6  12   1        8.72        4.10      8.32 o
   7  12   1       88.41       60.58     10.53 o
   8  12   1      219.35      274.65     20.21 o
   9  12   1       16.36       20.69     12.98 o
  -8  13   1       96.58      114.91     16.50 o
  -7  13   1      139.72      144.06     16.20 o
  -6  13   1        3.14       12.39     18.02 o
  -5  13   1      199.38      208.41     24.78 o
  -4  13   1        0.23       -9.13      9.13 o
  -3  13   1      127.41      111.30     14.08 o
  -2  13   1      220.24      252.34     16.67 o
  -1  13   1       29.84       28.16     10.36 o
   0  13   1       37.33       36.05     10.36 o
   1  13   1      131.53      167.31     14.34 o
   2  13   1       88.43       87.11     16.34 o
   3  13   1       54.65       54.57     11.53 o
   4  13   1       19.05       19.71     11.15 o
   5  13   1        1.61      -16.34     16.34 o
   6  13   1      179.77      192.20     13.07 o
   7  13   1       12.78       22.32     15.21 o
   8  13   1       77.17       78.39     15.40 o
  -7  14   1       29.46       41.68     21.40 o
  -6  14   1        2.08      -14.65     16.90 o
  -5  14   1       15.23      -16.90     16.90 o
  -4  14   1        6.17       14.65     16.90 o
  -3  14   1      145.43      173.74     15.87 o
  -2  14   1       54.77       61.94     12.33 o
  -1  14   1      410.05      449.04     20.30 o
   0  14   1        0.75        5.05      9.93 o
   1  14   1       25.18       12.73     10.73 o
   2  14   1       78.70       91.74     13.13 o
   3  14   1        5.79       -2.25     12.39 o
   4  14   1        4.00       -7.85     11.07 o
   5  14   1       68.03       86.80     14.27 o
   6  14   1      115.32      141.95     24.78 o
   7  14   1       14.09       30.42     20.28 o
  -5  15   1        0.01        3.38     19.15 o
  -4  15   1       58.53       89.00     22.53 o
  -3  15   1       20.68       39.43     19.15 o
  -2  15   1        5.97        7.56     11.27 o
  -1  15   1        3.42       -8.93     10.26 o
   0  15   1      139.71      200.09     16.73 o
   1  15   1        4.06      -10.73     10.73 o
   2  15   1        4.55      -10.73     10.73 o
   3  15   1       12.25       -6.60     13.52 o
   4  15   1      131.84      136.36     15.87 o
   5  15   1        4.86       -9.01     18.02 o
   0  16   1        1.72        5.05     12.33 o
 -14   0   2       68.45       60.72     10.95 o
 -12   0   2      312.55      322.25     14.87 o
 -10   0   2      863.62      907.31     21.85 o
  -8   0   2        8.21       14.27      5.20 o
  -6   0   2     4619.73     4848.39     58.69 o
  -4   0   2       28.02       16.91      2.37 o
  -2   0   2     4042.13     4476.61    108.71 o
   0   0   2      419.19      554.52     37.18 o
   2   0   2     4363.35     4475.72     69.11 o
   4   0   2    11213.67    12624.88    132.58 o
   6   0   2     4905.45     4777.59     57.89 o
   8   0   2     1057.97      936.47     18.01 o
  10   0   2       22.42       21.22      5.47 o
  12   0   2      479.83      507.88     17.34 o
  14   0   2      449.75      431.90     21.90 o
 -14   1   2       37.05       51.64      8.51 o
 -13   1   2      304.84      349.34     12.75 o
 -12   1   2        1.96       -5.33      5.33 o
 -11   1   2      186.36      226.47      7.89 o
 -10   1   2      335.75      324.22      9.01 o
  -9   1   2      208.96      206.84      7.16 o
  -8   1   2     1520.77     1507.18     20.20 o
  -7   1   2      133.97      158.16      5.76 o
  -6   1   2     5070.84     5643.78     53.32 o
  -5   1   2     1708.22     1775.01     16.50 o
  -4   1   2     1813.02     1936.69     19.51 o
  -3   1   2     4249.25     4718.05     47.62 o
  -2   1   2     1366.44     1460.71     15.02 o
  -1   1   2     3896.36     4088.00     52.06 o
   0   1   2     4834.00     4777.93     47.20 o
   1   1   2     6982.96     6968.56     59.69 o
   2   1   2    12256.70    12382.55    100.23 o
   3   1   2     8864.00     9499.45     73.83 o
   4   1   2      122.46      133.31      2.89 o
   5   1   2     5957.57     6244.80     47.76 o
   6   1   2     1329.71     1364.02     20.48 o
   7   1   2     1315.92     1296.84     14.66 o
   8   1   2        2.26        2.81      3.30 o
   9   1   2       12.98        8.21      3.37 o
  10   1   2       63.40       60.64      4.62 o
  11   1   2       39.27       55.60      5.25 o
  12   1   2        0.26       -5.27      5.27 o
  13   1   2      416.13      390.10     14.18 o
  14   1   2      478.49      487.87     16.32 o
 -14   2   2       91.39       83.86     16.10 o
 -13   2   2      450.96      448.87     19.82 o
 -12   2   2      366.97      360.94     10.96 o
 -11   2   2       10.00        2.03      4.53 o
 -10   2   2       18.18       17.36      4.43 o
  -9   2   2      309.35      317.46      8.53 o
  -8   2   2       36.43       30.99      3.89 o
  -7   2   2     3992.10     4122.80     47.00 o
  -6   2   2     1339.92     1361.64     15.15 o
  -5   2   2      130.11      151.04      4.01 o
  -4   2   2      160.94      229.10      5.16 o
  -3   2   2     3934.01     4177.69     38.57 o
  -2   2   2     1666.74     1738.54     17.79 o
  -1   2   2    43094.00    43346.58    419.22 o
   0   2   2     3937.60     3861.72     35.46 o
   1   2   2    50123.40    51035.22    489.86 o
   2   2   2     1370.62     1399.23     13.92 o
   3   2   2       24.13       32.29      1.36 o
   4   2   2      535.18      495.50      5.41 o
   5   2   2     4949.33     5287.88     44.77 o
   6   2   2     3602.44     3811.06     39.61 o
   7   2   2     5106.51     5154.06     50.81 o
   8   2   2      166.57      169.95      5.19 o
   9   2   2       35.97       37.75      3.91 o
  10   2   2        8.83       10.68      3.57 o
  11   2   2      333.85      306.25      8.67 o
  12   2   2      304.26      321.62     10.30 o
  13   2   2      259.28      249.17     11.06 o
  14   2   2       49.71       73.10      9.58 o
 -14   3   2       87.28       95.94     12.25 o
 -13   3   2      221.18      235.76     14.93 o
 -12   3   2       39.86       40.56      5.83 o
 -11   3   2        0.80       -1.55      4.33 o
 -10   3   2      533.72      546.77     10.01 o
  -9   3   2      200.65      214.32      7.64 o
  -8   3   2      949.97      921.71     12.25 o
  -7   3   2     1010.56      941.58     11.21 o
  -6   3   2     1329.86     1233.02     18.34 o
  -5   3   2       23.94       28.78      2.85 o
  -4   3   2      659.61      774.10      9.11 o
  -3   3   2       19.02       29.77      2.77 o
  -2   3   2      511.64      532.72      6.96 o
  -1   3   2     2996.67     3118.56     28.99 o
   0   3   2     2047.15     2070.63     20.96 o
   1   3   2    16320.72    17115.92    164.36 o
   2   3   2      368.50      478.55      6.66 o
   3   3   2       92.37      123.81      6.60 o
   4   3   2      186.50      160.12      3.61 o
   5   3   2      226.45      271.65      6.85 o
   6   3   2     2251.01     2110.78     20.65 o
   7   3   2       21.61       25.16      3.01 o
   8   3   2     1220.09     1166.01     13.97 o
   9   3   2       11.13        5.22      2.97 o
  10   3   2       54.03       65.64      4.30 o
  11   3   2       48.62       48.51      4.72 o
  12   3   2      164.58      178.24     10.53 o
  13   3   2      379.66      368.66     15.77 o
  14   3   2      179.29      184.01     11.92 o
 -14   4   2       24.53       16.62     10.27 o
 -13   4   2       22.67       21.65      9.48 o
 -12   4   2       64.04       77.35     13.72 o
 -11   4   2        0.56       -4.60      6.16 o
 -10   4   2      110.61      119.35      5.81 o
  -9   4   2     2179.87     2224.06     27.48 o
  -8   4   2       43.08       55.56      4.39 o
  -7   4   2      521.33      498.35      8.57 o
  -6   4   2      800.72      825.28     11.25 o
  -5   4   2     1436.57     1477.76     18.68 o
  -4   4   2      681.79      751.39      9.05 o
  -3   4   2      152.23      194.57      3.84 o
  -2   4   2       73.55       82.65      2.57 o
  -1   4   2     4514.89     4491.22     41.58 o
   0   4   2      276.46      250.81      3.75 o
   1   4   2      326.93      449.16      6.26 o
   2   4   2      297.30      301.55      5.04 o
   3   4   2      557.02      473.27      8.73 o
   4   4   2      442.70      405.07      5.66 o
   5   4   2      133.05      154.24      5.14 o
   6   4   2       58.42       67.59      3.27 o
   7   4   2     1917.79     1856.98     20.39 o
   8   4   2      890.65      862.57     12.13 o
   9   4   2      583.82      595.57      9.64 o
  10   4   2      146.95      154.50      7.58 o
  11   4   2       19.23       13.29      6.19 o
  12   4   2        1.55       -4.01      7.57 o
  13   4   2       42.88       43.03     10.09 o
  14   4   2        2.81        3.45      9.22 o
 -14   5   2       56.08       66.01     12.42 o
 -13   5   2        1.63       -0.69      8.95 o
 -12   5   2        6.75        5.38      9.50 o
 -11   5   2      133.65      160.06     10.31 o
 -10   5   2       69.24       84.24      8.36 o
  -9   5   2        1.17       -3.69      3.69 o
  -8   5   2       65.68       60.47      4.25 o
  -7   5   2       27.41       23.50      3.50 o
  -6   5   2      111.20      106.23      3.94 o
  -5   5   2       93.58       88.61      4.59 o
  -4   5   2      332.13      359.30      5.87 o
  -3   5   2     2884.45     3122.06     28.47 o
  -2   5   2    11643.60    12294.00    105.06 o
  -1   5   2        7.26       11.49      1.58 o
   0   5   2     2864.83     2742.71     40.54 o
   1   5   2       50.35       59.17      2.86 o
   2   5   2     3710.61     3842.32     39.19 o
   3   5   2      523.24      602.75      8.73 o
   4   5   2     1811.57     1764.78     27.12 o
   5   5   2      235.47      243.22      6.45 o
   6   5   2     1350.43     1286.65     15.66 o
   7   5   2        8.86        6.54      2.69 o
   8   5   2       59.72       67.76      5.63 o
   9   5   2       63.09       72.29      6.53 o
  10   5   2      863.90      832.80     17.06 o
  11   5   2       16.15       11.68     12.12 o
  12   5   2        3.06       -7.75      7.75 o
  13   5   2        0.17       -5.37      8.70 o
  14   5   2        4.97       -6.80     11.53 o
 -13   6   2        5.20        6.61     10.18 o
 -12   6   2       54.16       57.61     16.23 o
 -11   6   2        2.67        5.82      9.06 o
 -10   6   2      398.91      379.51     13.28 o
  -9   6   2      994.71      948.46     17.82 o
  -8   6   2      159.61      158.59      6.82 o
  -7   6   2      947.25      897.93     14.35 o
  -6   6   2      858.71      807.75     10.87 o
  -5   6   2      474.30      504.04      8.04 o
  -4   6   2     2931.90     2952.95     31.14 o
  -3   6   2       15.17       14.16      2.13 o
  -2   6   2     4311.57     4278.84     40.34 o
  -1   6   2       63.68       51.21      4.71 o
   0   6   2      752.91      778.43      9.26 o
   1   6   2      171.56      164.63      4.31 o
   2   6   2     3109.07     3118.18     32.75 o
   3   6   2      285.88      307.08      9.74 o
   4   6   2    14317.45    14417.60    165.15 o
   5   6   2     2285.15     2362.05     31.30 o
   6   6   2     1004.00      991.93     16.47 o
   7   6   2      239.57      229.03      8.17 o
   8   6   2       82.64       90.30      6.53 o
   9   6   2      330.76      327.87     12.01 o
  10   6   2       61.00       84.85      8.41 o
  11   6   2        2.17        1.44      7.75 o
  12   6   2      263.34      251.41     16.24 o
  13   6   2       34.44       23.59      9.71 o
 -13   7   2       72.70       99.09     13.40 o
 -12   7   2        3.65        0.38      9.06 o
 -11   7   2      378.22      397.48     17.84 o
 -10   7   2       46.21       63.04     10.18 o
  -9   7   2     1115.46     1115.65     22.45 o
  -8   7   2      329.87      335.46     16.30 o
  -7   7   2        8.01       11.28      4.07 o
  -6   7   2      262.45      263.98      8.53 o
  -5   7   2     1245.97     1245.80     17.33 o
  -4   7   2      143.35      148.52      6.80 o
  -3   7   2     3633.81     3678.07     35.56 o
  -2   7   2        7.94        9.09      4.79 o
  -1   7   2       84.20      127.28      4.49 o
   0   7   2     1232.61     1334.73     15.43 o
   1   7   2      262.28      299.68      6.53 o
   2   7   2      377.31      360.48     11.15 o
   3   7   2     7742.07     7666.09     89.98 o
   4   7   2      979.63      997.40     16.00 o
   5   7   2      830.02      762.22     13.66 o
   6   7   2      620.49      657.15     13.06 o
   7   7   2     1705.23     1572.21     24.11 o
   8   7   2       96.61       78.72      6.71 o
   9   7   2      252.35      244.75     11.05 o
  10   7   2       72.46       69.44      8.36 o
  11   7   2      724.03      632.59     19.83 o
  12   7   2       32.52       25.35      9.31 o
  13   7   2      107.82      112.73     15.93 o
 -12   8   2        9.76       14.48     10.37 o
 -11   8   2       20.11       25.12      9.96 o
 -10   8   2      410.91      424.23     20.60 o
  -9   8   2      165.97      158.99     12.56 o
  -8   8   2       12.74        5.44      6.28 o
  -7   8   2      159.74      156.81      9.26 o
  -6   8   2      409.92      418.01      9.68 o
  -5   8   2      755.76      739.23     12.52 o
  -4   8   2     2413.74     2456.13     29.70 o
  -3   8   2       11.46       15.53      5.12 o
  -2   8   2      898.32      879.10     14.80 o
  -1   8   2        0.41        0.13      4.03 o
   0   8   2      105.53      113.15      4.38 o
   1   8   2      297.41      320.67      7.29 o
   2   8   2      894.92      904.11     15.38 o
   3   8   2      169.52      186.35     10.75 o
   4   8   2     1193.11     1186.54     19.18 o
   5   8   2      746.83      751.75     14.27 o
   6   8   2      127.16      140.64      7.19 o
   7   8   2     1025.80     1000.78     17.95 o
   8   8   2       18.61       36.33      6.79 o
   9   8   2        0.47        7.34      6.49 o
  10   8   2      246.28      245.75     13.92 o
  11   8   2        0.30       -8.41      8.41 o
  12   8   2       31.98       31.54     12.75 o
 -12   9   2       17.46       17.31     13.13 o
 -11   9   2       28.68       29.29     12.75 o
 -10   9   2       51.21       33.34     16.34 o
  -9   9   2        0.36       -1.51      8.66 o
  -8   9   2       59.36       77.74     10.61 o
  -7   9   2      119.77      110.76      8.25 o
  -6   9   2        0.88       -4.75      4.75 o
  -5   9   2       52.30       52.54      8.21 o
  -4   9   2       85.73      101.97      7.72 o
  -3   9   2      719.58      762.14     13.74 o
  -2   9   2      521.41      533.10     10.93 o
  -1   9   2      329.89      354.17     10.48 o
   0   9   2     1274.55     1214.46     16.35 o
   1   9   2      876.73      910.30     15.56 o
   2   9   2       19.76        9.29      6.06 o
   3   9   2      366.14      348.20      9.45 o
   4   9   2        0.44       18.78      4.62 o
   5   9   2      579.94      557.44     12.46 o
   6   9   2        6.82        1.12      5.86 o
   7   9   2      746.14      698.91     16.68 o
   8   9   2        2.09       29.92      6.98 o
   9   9   2        0.79        2.78      8.11 o
  10   9   2       19.46       24.58      9.22 o
  11   9   2      108.51      118.58     15.93 o
  12   9   2       16.16       18.59     12.75 o
 -11  10   2       55.20       50.70     15.14 o
 -10  10   2      453.24      486.57     24.29 o
  -9  10   2       87.43       82.38     14.34 o
  -8  10   2        9.50       33.57     11.87 o
  -7  10   2      777.17      743.09     26.29 o
  -6  10   2       87.42      110.98      9.61 o
  -5  10   2       63.52       67.10     11.30 o
  -4  10   2       25.18       31.11      5.01 o
  -3  10   2      319.08      259.21     11.69 o
  -2  10   2     1584.50     1507.58     22.52 o
  -1  10   2     1479.58     1488.99     35.12 o
   0  10   2       41.30       48.30      5.10 o
   1  10   2     1892.81     1863.86     26.35 o
   2  10   2      674.04      638.22     20.55 o
   3  10   2        3.94       -1.26      4.31 o
   4  10   2       35.63       24.35      5.22 o
   5  10   2       20.11       25.81      5.60 o
   6  10   2      331.58      377.38     15.77 o
   7  10   2      417.13      474.00     14.73 o
   8  10   2       78.29       74.75     10.53 o
   9  10   2      198.85      211.59     13.90 o
  10  10   2      380.32      339.18     16.24 o
  11  10   2        0.09        3.45     15.21 o
 -10  11   2        0.90        5.60     12.67 o
  -9  11   2        0.23       21.33     12.67 o
  -8  11   2      561.03      573.90     43.37 o
  -7  11   2      100.44       98.70     17.46 o
  -6  11   2      294.71      308.56     17.91 o
  -5  11   2        0.23        3.31      6.86 o
  -4  11   2       24.15       15.72      7.10 o
  -3  11   2       67.27       56.13      7.12 o
  -2  11   2       35.56       39.01      5.92 o
  -1  11   2       20.00       29.48      5.76 o
   0  11   2      468.53      468.76     12.66 o
   1  11   2        8.90       -3.32      5.33 o
   2  11   2      566.26      563.42     14.36 o
   3  11   2        1.91        7.17      4.98 o
   4  11   2       82.90      103.37      8.76 o
   5  11   2       69.74       57.57      8.62 o
   6  11   2      529.99      509.36     15.03 o
   7  11   2       10.53       19.84      8.66 o
   8  11   2      913.31      864.68     23.65 o
   9  11   2       36.02       31.52     11.94 o
  10  11   2       43.50       35.76     23.09 o
  -9  12   2        3.54      -10.03     11.83 o
  -8  12   2       10.38       21.76     12.67 o
  -7  12   2      299.24      325.18     19.50 o
  -6  12   2        1.58      -10.01     17.46 o
  -5  12   2       15.16        6.94      7.75 o
  -4  12   2      162.19      135.03     12.67 o
  -3  12   2       27.11       27.18      9.46 o
  -2  12   2      101.88      112.67      9.22 o
  -1  12   2      854.56      858.82     21.02 o
   0  12   2        0.12       -1.26      5.76 o
   1  12   2      626.69      671.21     16.32 o
   2  12   2      253.59      254.47     12.20 o
   3  12   2       29.34       36.00      7.75 o
   4  12   2        1.78       11.33      6.39 o
   5  12   2       83.57      108.11     10.79 o
   6  12   2       33.40       40.36      9.48 o
   7  12   2      173.58      193.51     13.63 o
   8  12   2        3.16        5.62      9.36 o
   9  12   2        6.97       -5.39     12.67 o
  -8  13   2       56.29       60.90     14.59 o
  -7  13   2       17.71       19.57     14.65 o
  -6  13   2       35.48       43.94     19.15 o
  -5  13   2       40.13       48.44     18.02 o
  -4  13   2        0.04      -18.21     21.40 o
  -3  13   2       63.80       78.11     11.87 o
  -2  13   2        5.76       17.84      9.93 o
  -1  13   2       39.37       28.79      9.93 o
   0  13   2       98.64      129.85     13.13 o
   1  13   2      113.53       96.66     12.33 o
   2  13   2       36.58       35.05     10.73 o
   3  13   2       36.81       37.47     10.73 o
   4  13   2       21.44       -7.03      9.93 o
   5  13   2       90.11       98.70     13.92 o
   6  13   2      110.68      133.17     11.84 o
   7  13   2       34.20       35.39     10.15 o
   8  13   2       10.94        8.27     15.21 o
  -7  14   2       27.59       29.29     21.40 o
  -6  14   2       18.42        7.89     19.15 o
  -5  14   2        0.78      -15.77     15.77 o
  -4  14   2      135.00      114.91     22.53 o
  -3  14   2        7.89        7.84     10.73 o
  -2  14   2      128.33      160.40     15.07 o
  -1  14   2      112.63      142.08     14.27 o
   0  14   2        1.70       -0.56     10.36 o
   1  14   2        5.53       10.14     10.36 o
   2  14   2       21.71       18.02     11.15 o
   3  14   2       24.05       25.35     11.15 o
   4  14   2      148.01      196.33     25.35 o
   5  14   2       13.39       26.30     12.67 o
   6  14   2        7.95       12.61     12.33 o
   7  14   2       93.02      109.28     24.78 o
  -5  15   2       69.48       72.10     22.53 o
  -4  15   2        2.62        1.13     18.02 o
  -3  15   2      211.86      288.40     29.29 o
  -2  15   2       42.80       44.68     12.67 o
  -1  15   2        4.43      -10.43     10.73 o
   0  15   2      131.51      154.26     15.52 o
   1  15   2       26.10       22.53     11.95 o
   2  15   2        2.04      -11.15     11.15 o
   3  15   2      251.33      276.43     19.50 o
   4  15   2        1.18       -6.57     11.53 o
   5  15   2      109.02      118.22     16.20 o
 -13   0   3      317.96      318.32     15.71 o
 -11   0   3        1.22       -5.20      6.21 o
  -9   0   3      404.24      372.16     12.66 o
  -7   0   3     3582.23     3579.88     57.59 o
  -5   0   3       40.77       60.27      3.11 o
  -3   0   3     1941.08     1877.49     83.23 o
  -1   0   3     5413.10     5771.29     74.70 o
   1   0   3     6530.03     7216.07     92.27 o
   3   0   3     3788.48     4137.89     49.11 o
   5   0   3     1228.54     1245.48     17.21 o
   7   0   3      858.66      800.11     14.28 o
   9   0   3      441.62      425.19     12.87 o
  11   0   3        7.45        8.96     12.96 o
  13   0   3        1.34        0.42     19.15 o
 -14   1   3      272.80      289.50     13.18 o
 -13   1   3       17.66        8.11      8.53 o
 -12   1   3      542.95      539.99     13.98 o
 -11   1   3        6.60       -4.67      4.67 o
 -10   1   3        7.59       -3.91      4.21 o
  -9   1   3        5.53       12.57      3.97 o
  -8   1   3      412.91      388.13      8.60 o
  -7   1   3      805.04      816.74     12.81 o
  -6   1   3     6307.38     6662.14     80.64 o
  -5   1   3      187.70      199.29      6.56 o
  -4   1   3     1739.16     1778.04     17.75 o
  -3   1   3     2726.08     2905.50     27.25 o
  -2   1   3      111.18      104.10      1.87 o
  -1   1   3      906.96      898.66     11.36 o
   0   1   3    13114.04    13792.30    131.84 o
   1   1   3     2331.00     2266.97     19.10 o
   2   1   3     4166.06     4133.07     32.60 o
   3   1   3       60.44       46.33      1.73 o
   4   1   3      586.52      524.14      6.57 o
   5   1   3     4105.51     4286.68     33.57 o
   6   1   3      248.61      249.06      8.28 o
   7   1   3       33.55       20.47      6.10 o
   8   1   3     2316.62     2304.33     23.53 o
   9   1   3      952.71      895.44     13.71 o
  10   1   3      157.42      178.31      6.31 o
  11   1   3       59.25       61.28      9.56 o
  12   1   3      162.90      166.46     10.38 o
  13   1   3      376.65      370.73     14.80 o
  14   1   3       78.18      116.83     10.81 o
 -14   2   3        0.13       -5.26      7.03 o
 -13   2   3      107.58      128.73     11.63 o
 -12   2   3      166.32      180.03      9.60 o
 -11   2   3       74.64       73.67      6.16 o
 -10   2   3      112.06      128.61      6.68 o
  -9   2   3       78.79       99.63      5.70 o
  -8   2   3      738.88      739.73     12.13 o
  -7   2   3     1653.77     1663.09     34.12 o
  -6   2   3      126.98      140.49      4.71 o
  -5   2   3     3574.54     3644.58     40.40 o
  -4   2   3     1244.48     1418.04     13.78 o
  -3   2   3       19.19       24.69      1.72 o
  -2   2   3      389.66      377.74      6.63 o
  -1   2   3      664.57      707.90      8.55 o
   0   2   3    34941.40    35072.81    315.48 o
   1   2   3     3862.28     4074.18     40.37 o
   2   2   3     1857.46     1869.52     17.16 o
   3   2   3     1676.25     1636.69     15.70 o
   4   2   3       74.86       72.59      2.40 o
   5   2   3     1102.33     1132.37     11.68 o
   6   2   3      709.57      602.70     13.93 o
   7   2   3      801.04      769.95     10.23 o
   8   2   3       35.90       31.85      3.37 o
   9   2   3      131.38      121.19      5.01 o
  10   2   3      230.70      210.35      6.80 o
  11   2   3       59.37       71.80      8.29 o
  12   2   3      558.21      567.25     20.16 o
  13   2   3       68.47       67.66      9.40 o
  14   2   3       48.62       61.45     13.82 o
 -14   3   3        6.53        0.34      9.27 o
 -13   3   3       29.51       22.26     13.66 o
 -12   3   3        0.13       -6.79      6.79 o
 -11   3   3      146.14      175.67      7.88 o
 -10   3   3      466.33      415.58      9.25 o
  -9   3   3     1204.89     1193.44     16.24 o
  -8   3   3        2.53        4.29      2.85 o
  -7   3   3     1786.34     1785.59     19.49 o
  -6   3   3      424.36      401.68      8.52 o
  -5   3   3      193.87      207.96      4.12 o
  -4   3   3      314.60      343.27      7.71 o
  -3   3   3     8713.63     8845.66     85.98 o
  -2   3   3      167.18      165.45      2.98 o
  -1   3   3     2974.16     3030.09     46.98 o
   0   3   3      234.58      257.86      3.59 o
   1   3   3     3515.15     3467.63     34.63 o
   2   3   3     3583.67     3664.70     36.95 o
   3   3   3     3140.61     3127.51     29.93 o
   4   3   3        0.64        7.33      2.06 o
   5   3   3     9048.93     9192.71     90.30 o
   6   3   3      159.44      138.83      4.37 o
   7   3   3     1262.83     1184.72     13.39 o
   8   3   3       64.43       65.31      3.67 o
   9   3   3       63.94       56.77      4.40 o
  10   3   3        0.48       -3.15      3.70 o
  11   3   3      266.22      293.75     10.03 o
  12   3   3       58.69       65.73      8.27 o
  13   3   3      289.30      301.70     13.16 o
  14   3   3        7.65       -0.35      7.62 o
 -14   4   3        3.42       -9.11      9.11 o
 -13   4   3        8.25        9.79      8.95 o
 -12   4   3       15.73       18.33      9.26 o
 -11   4   3        0.04       -1.42      5.49 o
 -10   4   3      254.90      291.51      9.22 o
  -9   4   3      153.29      175.46      7.21 o
  -8   4   3      295.85      290.81      7.11 o
  -7   4   3       22.62       19.69      3.67 o
  -6   4   3        0.27       -1.64      2.24 o
  -5   4   3     2194.72     2377.42     28.89 o
  -4   4   3      440.62      476.35      6.58 o
  -3   4   3      108.14       99.17      2.83 o
  -2   4   3     5517.16     5515.56     50.83 o
  -1   4   3     4262.45     4593.64     45.51 o
   0   4   3      419.97      423.99      5.38 o
   1   4   3     1700.16     1903.57     20.17 o
   2   4   3      933.83      974.97     11.67 o
   3   4   3     1495.69     1703.67     18.95 o
   4   4   3     2355.43     2115.58     21.54 o
   5   4   3       70.15       69.56      3.78 o
   6   4   3     1950.11     1759.59     22.00 o
   7   4   3      326.23      316.25      7.71 o
   8   4   3     1071.44     1031.03     18.34 o
   9   4   3      154.55      140.55      6.05 o
  10   4   3      154.72      169.98      8.53 o
  11   4   3       22.55       13.32      7.57 o
  12   4   3      184.26      156.06     20.59 o
  13   4   3       14.72        8.77      9.06 o
  14   4   3      151.03      172.10     24.49 o
 -14   5   3        6.24        2.86      9.94 o
 -13   5   3       12.48        4.93      9.88 o
 -12   5   3       47.57       39.24     10.14 o
 -11   5   3      770.81      717.89     22.04 o
 -10   5   3      222.96      226.26     10.77 o
  -9   5   3      356.97      383.13      8.45 o
  -8   5   3       11.21        9.77      3.39 o
  -7   5   3      225.44      208.21      5.93 o
  -6   5   3      379.72      392.99      7.21 o
  -5   5   3      178.34      168.26      4.68 o
  -4   5   3     1672.16     1691.05     21.42 o
  -3   5   3     9517.38     9763.33     94.86 o
  -2   5   3     1275.80     1409.72     14.64 o
  -1   5   3     1768.29     1792.33     17.95 o
   0   5   3      314.60      256.38      7.18 o
   1   5   3      464.98      459.97      6.79 o
   2   5   3     4958.04     4900.06     49.33 o
   3   5   3     1151.79     1170.35     14.27 o
   4   5   3      866.83      905.82     15.78 o
   5   5   3      707.43      581.36     11.13 o
   6   5   3      834.74      792.95     12.24 o
   7   5   3      167.37      154.21      7.59 o
   8   5   3       34.24       33.91      5.32 o
   9   5   3        6.59       -4.62      4.62 o
  10   5   3      507.94      490.34     17.55 o
  11   5   3      243.34      232.37     14.53 o
  12   5   3       19.82       15.38      8.87 o
  13   5   3       88.69      101.61     11.67 o
  14   5   3       18.44       10.13     14.34 o
 -13   6   3       15.77        2.46      9.77 o
 -12   6   3        0.64        2.60      8.95 o
 -11   6   3      329.07      315.99     16.23 o
 -10   6   3      399.23      410.54     16.69 o
  -9   6   3      277.71      305.14     10.30 o
  -8   6   3      104.09      131.39      6.46 o
  -7   6   3      606.31      592.07     10.29 o
  -6   6   3       23.28       27.16      2.97 o
  -5   6   3      916.38      890.96     11.22 o
  -4   6   3      115.02      184.96      9.12 o
  -3   6   3      155.68      131.73      6.71 o
  -2   6   3      807.53      824.49     10.48 o
  -1   6   3     2256.77     2444.28     23.98 o
   0   6   3       39.05       19.09      2.30 o
   1   6   3     1829.41     1730.37     19.38 o
   2   6   3       35.30       40.53      3.22 o
   3   6   3     2327.93     2148.59     28.19 o
   4   6   3        7.05        8.56      6.34 o
   5   6   3      233.13      248.00      7.63 o
   6   6   3      763.95      714.35     13.47 o
   7   6   3        7.53        6.17      4.39 o
   8   6   3      440.66      435.08     11.55 o
   9   6   3      856.65      826.44     18.49 o
  10   6   3       72.48       81.38      8.55 o
  11   6   3      327.67      283.92     14.22 o
  12   6   3       30.36       28.95      9.52 o
  13   6   3       73.91       80.63     11.40 o
 -13   7   3        0.75       -3.45     10.37 o
 -12   7   3      123.35      107.45     12.71 o
 -11   7   3        9.41        5.50      9.06 o
 -10   7   3      580.49      613.39     26.95 o
  -9   7   3       42.71       72.37      9.96 o
  -8   7   3      159.83      196.75      8.59 o
  -7   7   3      105.48      108.73      5.91 o
  -6   7   3     1295.62     1334.09     18.59 o
  -5   7   3       15.36       26.20      3.70 o
  -4   7   3     2664.56     2607.93     28.28 o
  -3   7   3       21.40       35.20      3.49 o
  -2   7   3       46.75       56.52      3.09 o
  -1   7   3     1936.15     1962.78     20.03 o
   0   7   3      965.25      997.99     12.31 o
   1   7   3        3.55        3.25      3.03 o
   2   7   3     6944.59     6895.64     81.12 o
   3   7   3      747.51      817.66     13.79 o
   4   7   3      167.68      186.65      7.12 o
   5   7   3      148.04      166.88      6.90 o
   6   7   3      355.60      376.81     10.19 o
   7   7   3      101.72      118.55      6.87 o
   8   7   3       46.78       59.00      6.47 o
   9   7   3       81.21      106.71      8.78 o
  10   7   3      739.79      743.83     21.14 o
  11   7   3        4.99       13.85      8.66 o
  12   7   3        0.66       -3.74     10.17 o
  13   7   3        2.18        1.93      9.06 o
 -12   8   3        1.66      -11.84     17.66 o
 -11   8   3        3.56       -5.66      9.31 o
 -10   8   3        2.10       -5.77      8.66 o
  -9   8   3        6.13       -2.56      8.22 o
  -8   8   3       12.66       47.06     15.34 o
  -7   8   3      322.49      357.89     10.56 o
  -6   8   3        1.03        3.89      4.01 o
  -5   8   3      150.38      160.67      6.37 o
  -4   8   3      127.95      137.70     11.07 o
  -3   8   3     1855.26     1919.61     20.37 o
  -2   8   3       22.89       23.46      2.98 o
  -1   8   3     1134.95     1109.39     14.91 o
   0   8   3      150.38      146.18      4.99 o
   1   8   3     1204.83     1201.71     26.51 o
   2   8   3        9.24        8.48      3.70 o
   3   8   3     2142.88     2048.74     27.89 o
   4   8   3       24.96       29.75      4.62 o
   5   8   3     1293.04     1263.97     20.13 o
   6   8   3      426.42      393.23     10.66 o
   7   8   3      311.02      332.78     16.60 o
   8   8   3       54.75       54.86      7.53 o
   9   8   3      556.23      497.59     17.02 o
  10   8   3       71.48       86.36     10.75 o
  11   8   3      292.83      276.68     15.41 o
  12   8   3        8.70        2.68      8.87 o
 -12   9   3       99.43      140.37     19.15 o
 -11   9   3        0.66       14.23     11.05 o
 -10   9   3        0.03        5.17      9.31 o
  -9   9   3      108.68      145.51     12.78 o
  -8   9   3      275.41      286.50     14.73 o
  -7   9   3        7.11       11.30      7.75 o
  -6   9   3      271.62      247.72      9.12 o
  -5   9   3       12.98        6.92      4.59 o
  -4   9   3     1170.39     1224.12     17.57 o
  -3   9   3      325.22      318.39     13.14 o
  -2   9   3       58.45       60.25      6.81 o
  -1   9   3     2319.86     2268.69     27.23 o
   0   9   3     1211.76     1169.76     17.89 o
   1   9   3        0.73        0.06      2.67 o
   2   9   3       30.43       18.29      4.31 o
   3   9   3       76.03       86.24      5.93 o
   4   9   3     2349.12     2296.86     31.79 o
   5   9   3       15.20       25.49      7.03 o
   6   9   3       49.11       56.48      6.28 o
   7   9   3      721.31      750.33     17.68 o
   8   9   3     1171.38     1062.73     22.40 o
   9   9   3        0.04       -7.95      7.95 o
  10   9   3       47.69       43.04     10.09 o
  11   9   3       18.47       28.37      9.91 o
  12   9   3       99.46      124.22     28.73 o
 -11  10   3       83.45      106.46     20.84 o
 -10  10   3      187.70      236.33     27.04 o
  -9  10   3       29.16       38.30     12.75 o
  -8  10   3      236.51      240.00     14.52 o
  -7  10   3      318.91      334.64     23.09 o
  -6  10   3       21.57       19.29      7.29 o
  -5  10   3       28.17       20.51      6.63 o
  -4  10   3       32.35       23.59      4.75 o
  -3  10   3      830.25      810.05     16.83 o
  -2  10   3      428.04      481.90     13.66 o
  -1  10   3      885.79      853.67     17.02 o
   0  10   3      117.32      121.66      6.19 o
   1  10   3      160.90      201.58      7.85 o
   2  10   3      256.13      239.11      8.46 o
   3  10   3       74.80       77.63      6.05 o
   4  10   3        6.02        8.60      5.01 o
   5  10   3      263.41      269.87      9.95 o
   6  10   3     1914.75     1816.22     31.05 o
   7  10   3      395.98      388.58     13.84 o
   8  10   3        3.54        5.48      8.22 o
   9  10   3        3.60       -4.83      8.77 o
  10  10   3       62.23       52.45     10.68 o
  11  10   3        1.79        5.67     12.33 o
 -10  11   3        2.79      -12.33     12.33 o
  -9  11   3      367.96      403.66     22.69 o
  -8  11   3       78.79      120.70     17.46 o
  -7  11   3       59.95       58.92     13.13 o
  -6  11   3       26.79       -0.36      9.93 o
  -5  11   3      214.19      211.22     11.19 o
  -4  11   3        0.45       -6.05      6.05 o
  -3  11   3      343.59      377.06     18.59 o
  -2  11   3       57.73       38.33      5.81 o
  -1  11   3      932.00      961.75     23.74 o
   0  11   3       30.65       38.06      5.95 o
   1  11   3       79.46       62.73      6.89 o
   2  11   3        0.79        9.25      4.56 o
   3  11   3       23.57        4.68      5.22 o
   4  11   3       11.53       18.30      5.73 o
   5  11   3      660.23      641.87     16.41 o
   6  11   3       25.57       30.74      9.37 o
   7  11   3        1.19       -2.18      8.41 o
   8  11   3      231.49      219.54     18.82 o
   9  11   3       58.04       64.75     11.19 o
  10  11   3        4.61       -4.21     11.87 o
  -9  12   3        2.67        4.58     12.33 o
  -8  12   3      192.34      237.29     19.07 o
  -7  12   3       64.15       78.01     14.65 o
  -6  12   3      103.67       98.51     13.47 o
  -5  12   3       41.58       33.80     15.77 o
  -4  12   3       25.92       17.27      9.46 o
  -3  12   3       44.52       38.48      9.93 o
  -2  12   3      543.33      519.77     36.61 o
  -1  12   3      507.21      499.35     16.01 o
   0  12   3      415.18      415.20     14.73 o
   1  12   3       43.54       45.41      8.22 o
   2  12   3       87.12      124.72     10.18 o
   3  12   3       96.27       94.97     14.15 o
   4  12   3      109.85      140.45     10.79 o
   5  12   3        4.40       -2.97      7.45 o
   6  12   3      200.98      250.61     18.73 o
   7  12   3      123.46      118.50     17.84 o
   8  12   3        2.03       -0.49      9.48 o
   9  12   3       33.25       42.75     14.27 o
  -8  13   3       53.02       48.17     14.59 o
  -7  13   3       43.81       49.57     20.28 o
  -6  13   3      112.05      108.15     22.53 o
  -5  13   3       23.45       31.54     16.90 o
  -4  13   3       23.20       16.90     15.77 o
  -3  13   3       49.90       59.07     11.07 o
  -2  13   3      125.50       98.69     12.33 o
  -1  13   3       84.30      107.74     12.96 o
   0  13   3      359.04      368.09     18.27 o
   1  13   3       80.58       76.38     11.95 o
   2  13   3       32.61       18.72     12.96 o
   3  13   3      111.71      137.33     13.92 o
   4  13   3       73.26       78.69     14.65 o
   5  13   3      141.05      141.13     13.88 o
   6  13   3        4.67       14.29      8.92 o
   7  13   3      134.49      156.15     13.07 o
   8  13   3       73.28      118.33     16.50 o
  -7  14   3       29.05       29.29     21.40 o
  -6  14   3        0.83      -10.14     18.02 o
  -5  14   3       83.97       74.35     21.40 o
  -4  14   3       25.97        5.63     16.90 o
  -3  14   3       39.40       22.53     18.02 o
  -2  14   3      111.12      129.80     13.92 o
  -1  14   3        3.84        9.58     11.83 o
   0  14   3        3.57        5.07     11.83 o
   1  14   3      270.87      297.87     22.53 o
   2  14   3        4.49       -4.51     10.36 o
   3  14   3      130.86      132.85     14.72 o
   4  14   3        1.62       -9.58     11.15 o
   5  14   3        3.76       -1.63     11.53 o
   6  14   3        9.15        2.25     18.02 o
   7  14   3       60.49       63.11     15.07 o
  -5  15   3        8.76      -18.02     19.15 o
  -4  15   3      165.72      165.60     25.91 o
  -3  15   3      102.51      123.92     23.66 o
  -2  15   3       13.32       -6.76     16.90 o
  -1  15   3       46.79       36.78     12.33 o
   0  15   3       48.14       58.40     13.13 o
   1  15   3       16.35       27.95     12.33 o
   2  15   3      138.05      137.50     21.40 o
   3  15   3        3.69       -1.13     11.95 o
   4  15   3        7.32        6.76     24.78 o
 -14   0   4       56.42       54.17     13.92 o
 -12   0   4      505.39      567.99     22.44 o
 -10   0   4      564.81      571.43     21.44 o
  -8   0   4     1982.53     1903.87     34.18 o
  -6   0   4     4984.42     4728.81     63.38 o
  -4   0   4      691.53      748.04     13.81 o
  -2   0   4     5886.92     6049.23     77.79 o
   0   0   4   119269.52   112223.85   2040.21 o
   2   0   4     2002.24     2062.98     27.99 o
   4   0   4      540.77      603.64      9.83 o
   6   0   4     9922.33     9917.16    129.69 o
   8   0   4     5588.24     5418.99     74.96 o
  10   0   4      365.17      319.55     12.75 o
  12   0   4       52.90       70.30     11.95 o
  14   0   4       77.39       72.28     13.92 o
 -14   1   4        0.74       -7.98      7.98 o
 -13   1   4       19.41       11.50     10.57 o
 -12   1   4        0.82       -5.31      6.46 o
 -11   1   4        3.77       -4.47      4.47 o
 -10   1   4       92.41       86.29      6.00 o
  -9   1   4     1014.37     1005.62     15.50 o
  -8   1   4      125.45      138.49      5.62 o
  -7   1   4     2899.75     2929.82     49.21 o
  -6   1   4      336.01      352.66      8.41 o
  -5   1   4     2209.57     2101.79     21.18 o
  -4   1   4      238.99      287.71      7.77 o
  -3   1   4      268.99      251.25      4.36 o
  -2   1   4      719.59      803.54     16.75 o
  -1   1   4     8658.78     9029.31    133.66 o
   0   1   4      586.56      620.96      7.43 o
   1   1   4    16541.20    16584.94    140.73 o
   2   1   4      392.17      414.03      5.82 o
   3   1   4       97.63       78.72      2.26 o
   4   1   4     1450.15     1441.79     14.53 o
   5   1   4      265.63      237.70      4.91 o
   6   1   4      730.44      789.07     11.18 o
   7   1   4     5715.85     5505.01     56.68 o
   8   1   4       63.64       61.65      4.49 o
   9   1   4      163.99      153.23      6.13 o
  10   1   4       51.88       57.57      5.03 o
  11   1   4       11.33        5.89      5.71 o
  12   1   4       14.25       11.27      6.76 o
  13   1   4      272.71      292.31     13.07 o
  14   1   4       86.26       90.89     15.58 o
 -14   2   4      157.92      163.00     10.79 o
 -13   2   4       63.60       63.03      9.76 o
 -12   2   4       56.59       62.27     11.88 o
 -11   2   4      612.10      602.83     13.82 o
 -10   2   4       76.87       60.07      5.60 o
  -9   2   4     1373.76     1313.49     18.70 o
  -8   2   4     1461.29     1424.54     21.32 o
  -7   2   4      320.34      334.71      9.73 o
  -6   2   4     1711.83     1676.05     22.42 o
  -5   2   4     2547.95     2718.11     26.88 o
  -4   2   4       16.90       18.54      1.53 o
  -3   2   4     3004.39     2936.46     26.12 o
  -2   2   4      931.65      955.77     11.36 o
  -1   2   4     6626.87     6711.59     77.22 o
   0   2   4     9170.84     9298.10     79.49 o
   1   2   4     8309.64     8355.40     75.71 o
   2   2   4      626.41      592.78      6.52 o
   3   2   4     2776.30     2726.90     24.92 o
   4   2   4      975.20      989.48     10.15 o
   5   2   4      485.97      589.51      8.21 o
   6   2   4     1846.42     1783.11     22.18 o
   7   2   4        5.34       -2.91      2.91 o
   8   2   4      521.72      476.62      9.11 o
   9   2   4      184.53      174.67      6.47 o
  10   2   4        4.47        5.49      3.98 o
  11   2   4      468.31      458.71     13.50 o
  12   2   4        1.55       -2.89      5.70 o
  13   2   4      208.20      248.40     16.26 o
  14   2   4      316.40      330.68     14.32 o
 -14   3   4       20.56       25.23      9.94 o
 -13   3   4       59.38       59.04      9.18 o
 -12   3   4      264.64      267.12     12.69 o
 -11   3   4       23.40       11.59      8.00 o
 -10   3   4      456.15      468.30     10.85 o
  -9   3   4      592.10      612.63     11.71 o
  -8   3   4        6.14        6.70      2.98 o
  -7   3   4      108.60      111.97      3.96 o
  -6   3   4     1370.32     1458.27     14.84 o
  -5   3   4       36.78       37.29      2.24 o
  -4   3   4     2046.25     1848.65     18.58 o
  -3   3   4      443.84      414.06      7.62 o
  -2   3   4     1200.43     1115.67     12.17 o
  -1   3   4     1002.55     1089.36     12.14 o
   0   3   4      495.50      504.38      5.85 o
   1   3   4     3561.07     3680.56     34.36 o
   2   3   4     4585.92     4621.22     46.13 o
   3   3   4      478.25      461.70      6.30 o
   4   3   4     3240.76     3041.81     30.85 o
   5   3   4     1151.32     1152.32     15.26 o
   6   3   4     1150.79     1135.82     14.41 o
   7   3   4       55.74       51.85      3.90 o
   8   3   4       10.00       11.47      3.65 o
   9   3   4        1.84        7.70      3.59 o
  10   3   4      316.88      333.56      8.74 o
  11   3   4       10.58       12.20      6.46 o
  12   3   4      299.75      298.52     12.34 o
  13   3   4       38.85       25.87      8.09 o
  14   3   4        2.38       -7.59      7.59 o
 -14   4   4       38.09       37.82     10.75 o
 -13   4   4       17.62       10.66      9.24 o
 -12   4   4       67.28       53.21     10.57 o
 -11   4   4      521.82      518.43     16.91 o
 -10   4   4       18.33       27.11      5.53 o
  -9   4   4      510.39      527.21     10.80 o
  -8   4   4      277.26      279.01      6.96 o
  -7   4   4       23.97       19.62      2.78 o
  -6   4   4       25.85       24.91      3.41 o
  -5   4   4     1812.95     1703.47     20.54 o
  -4   4   4      536.57      611.74      9.07 o
  -3   4   4     4909.26     4803.62     47.80 o
  -2   4   4      222.99      243.42      4.07 o
  -1   4   4     3887.57     3979.02     37.10 o
   0   4   4      665.62      736.50      8.22 o
   1   4   4     2460.00     2323.37     24.23 o
   2   4   4      176.39      161.97      3.92 o
   3   4   4     3335.02     3448.51     35.67 o
   4   4   4       54.41       47.75      2.58 o
   5   4   4     7373.57     7225.19     77.33 o
   6   4   4      262.13      246.02      6.44 o
   7   4   4        0.74       -3.60      3.60 o
   8   4   4       17.24       15.42      4.23 o
   9   4   4      826.58      830.01     16.17 o
  10   4   4       41.04       50.22      6.53 o
  11   4   4      418.41      436.95     16.23 o
  12   4   4        2.67       -4.45      7.75 o
  13   4   4       53.99       55.01     10.57 o
  14   4   4        1.07       -2.04      8.83 o
 -14   5   4        6.90        1.54      9.91 o
 -13   5   4        5.53        5.12      9.42 o
 -12   5   4      154.00      170.30     13.74 o
 -11   5   4       20.33       25.73      9.31 o
 -10   5   4      353.84      372.77     16.16 o
  -9   5   4       23.86       14.63      4.06 o
  -8   5   4       30.04       20.54      3.62 o
  -7   5   4       30.57       34.20      3.13 o
  -6   5   4       21.97       24.89      2.93 o
  -5   5   4       38.08       40.35      5.51 o
  -4   5   4    10829.30    11147.39    108.17 o
  -3   5   4      816.26      808.11     10.14 o
  -2   5   4     1843.43     1833.09     18.43 o
  -1   5   4        3.31        6.58      1.56 o
   0   5   4       83.67      111.82      3.00 o
   1   5   4     1129.16     1118.62     13.17 o
   2   5   4      144.37      125.46      4.36 o
   3   5   4      363.89      363.65      6.74 o
   4   5   4     4732.45     4607.63     55.75 o
   5   5   4       70.65       79.41      5.57 o
   6   5   4      213.50      174.79      5.78 o
   7   5   4       46.23       52.57      5.13 o
   8   5   4      325.62      319.39     11.10 o
   9   5   4       20.85       18.84      5.43 o
  10   5   4      618.12      565.98     14.16 o
  11   5   4       15.30        7.32      7.90 o
  12   5   4      355.85      331.26     19.40 o
  13   5   4       71.87       68.23     11.02 o
  14   5   4       38.24       43.63     17.46 o
 -13   6   4       34.49       34.88     11.40 o
 -12   6   4       34.43       39.85     10.53 o
 -11   6   4      131.62      136.71     12.71 o
 -10   6   4      101.84      108.60     11.22 o
  -9   6   4      100.87      111.62      9.03 o
  -8   6   4     1528.80     1495.56     23.17 o
  -7   6   4      283.87      294.97      7.67 o
  -6   6   4       35.74       37.03      3.20 o
  -5   6   4      729.77      686.75     10.04 o
  -4   6   4      389.46      392.03      6.88 o
  -3   6   4     3610.36     3610.85     36.93 o
  -2   6   4        9.36       32.35      6.08 o
  -1   6   4     1133.76     1292.44     16.54 o
   0   6   4     3383.22     3349.19     31.93 o
   1   6   4      686.87      628.80      9.57 o
   2   6   4      660.70      595.70      9.49 o
   3   6   4     1805.64     1656.23     22.64 o
   4   6   4        0.14       -5.25      5.25 o
   5   6   4     1833.01     1815.19     25.46 o
   6   6   4       85.95       92.88      5.83 o
   7   6   4       35.89       32.86      5.01 o
   8   6   4     1708.80     1630.43     25.34 o
   9   6   4       91.15       90.78      8.15 o
  10   6   4      277.06      287.92     17.94 o
  11   6   4       52.10       68.02     10.09 o
  12   6   4       32.08       36.59      9.48 o
  13   6   4        0.84       -6.14      8.87 o
 -13   7   4        3.34        0.72     10.57 o
 -12   7   4        9.57        1.84      9.43 o
 -11   7   4       23.64       12.00      9.52 o
 -10   7   4       31.09       31.20      9.52 o
  -9   7   4      102.85      130.69     11.48 o
  -8   7   4        3.76       -0.75      5.89 o
  -7   7   4      204.52      182.94      7.91 o
  -6   7   4       73.18       97.38     10.40 o
  -5   7   4        4.54        4.36      2.57 o
  -4   7   4        6.47       11.90      2.89 o
  -3   7   4      250.68      239.72      5.46 o
  -2   7   4      134.99      123.89      4.34 o
  -1   7   4     3070.47     3080.57     29.94 o
   0   7   4        1.51        3.17      1.73 o
   1   7   4     1190.58     1101.82     14.85 o
   2   7   4       59.69       91.36      5.63 o
   3   7   4      759.65      807.79     13.68 o
   4   7   4      993.19      981.88     16.00 o
   5   7   4      269.04      243.37      8.04 o
   6   7   4      646.21      629.40     18.22 o
   7   7   4      264.80      274.90      9.61 o
   8   7   4       52.99       63.39      7.45 o
   9   7   4      690.27      644.60     16.85 o
  10   7   4       67.65       89.22     10.27 o
  11   7   4       31.49       27.04      9.11 o
  12   7   4       16.72        0.14      8.66 o
  13   7   4       22.45        6.38      9.76 o
 -12   8   4        0.20       -9.43      9.43 o
 -11   8   4        8.77       11.03      9.96 o
 -10   8   4       38.09       39.81     10.61 o
  -9   8   4        0.31        5.39     11.10 o
  -8   8   4     1439.00     1384.17     30.77 o
  -7   8   4        0.25       -5.71      5.71 o
  -6   8   4      606.97      586.62     12.54 o
  -5   8   4       57.67       56.94      6.38 o
  -4   8   4      392.86      382.07      7.71 o
  -3   8   4       48.70       40.74      4.39 o
  -2   8   4      880.15      877.60     11.02 o
  -1   8   4        8.19       11.52      2.64 o
   0   8   4      440.45      411.44      8.48 o
   1   8   4      680.25      727.42     12.67 o
   2   8   4     1252.77     1249.68     18.71 o
   3   8   4      152.96      190.15      6.94 o
   4   8   4        1.17        4.45      4.21 o
   5   8   4      887.45      868.74     16.88 o
   6   8   4     1119.41     1053.51     18.40 o
   7   8   4       75.33       78.81      6.94 o
   8   8   4        5.39       -0.43      6.32 o
   9   8   4      270.23      261.35     13.92 o
  10   8   4      260.70      251.09     14.39 o
  11   8   4       30.86       31.31      9.52 o
  12   8   4       17.91       14.85      9.87 o
 -12   9   4        8.68       27.70     11.67 o
 -11   9   4        5.98       29.97     11.26 o
 -10   9   4      253.10      262.46     15.82 o
  -9   9   4      281.45      286.83     15.82 o
  -8   9   4        0.82        2.67      8.41 o
  -7   9   4       82.75       91.38     12.24 o
  -6   9   4      150.77      176.66      9.71 o
  -5   9   4      702.81      720.29     14.15 o
  -4   9   4       39.66       70.71      7.01 o
  -3   9   4      269.67      278.27      7.45 o
  -2   9   4      365.90      358.31      9.81 o
  -1   9   4      168.22      158.29      7.83 o
   0   9   4       67.66       74.87      5.07 o
   1   9   4        9.40       14.36      3.91 o
   2   9   4      102.25      101.88      5.93 o
   3   9   4     2098.19     1987.73     27.97 o
   4   9   4      130.19      182.37     19.03 o
   5   9   4     1100.34     1061.37     18.58 o
   6   9   4       89.34       82.68      6.92 o
   7   9   4      216.63      220.18     15.77 o
   8   9   4      325.86      356.82     13.15 o
   9   9   4      415.22      381.01     15.89 o
  10   9   4       12.67        8.48      8.77 o
  11   9   4       82.06       79.21     11.22 o
  12   9   4        0.46       -9.43      9.43 o
 -11  10   4       72.18       81.04     12.75 o
 -10  10   4        3.76        2.44      9.52 o
  -9  10   4      260.03      286.87     16.01 o
  -8  10   4       65.60      108.86     14.44 o
  -7  10   4      344.60      318.66     19.16 o
  -6  10   4       77.30       70.78      9.31 o
  -5  10   4      239.24      258.34     13.60 o
  -4  10   4       69.06       56.91      8.62 o
  -3  10   4      776.06      777.75     36.26 o
  -2  10   4     1546.92     1546.75     22.82 o
  -1  10   4        5.32       -2.30      4.57 o
   0  10   4      648.17      669.16     13.04 o
   1  10   4      128.52      115.70      7.45 o
   2  10   4      121.02      157.99      7.12 o
   3  10   4      827.23      840.79     15.69 o
   4  10   4      475.90      427.93     13.50 o
   5  10   4      220.14      222.06      9.26 o
   6  10   4      150.63      202.70     10.53 o
   7  10   4        5.82       -3.62      8.00 o
   8  10   4       58.36       66.39     10.37 o
   9  10   4        1.04       -8.32      8.32 o
  10  10   4       44.88       35.15     10.27 o
  11  10   4      105.43      133.22     17.19 o
 -10  11   4        6.40        0.60     12.67 o
  -9  11   4       90.01       96.13     15.52 o
  -8  11   4        7.94        3.06     11.07 o
  -7  11   4        7.10       -7.26     10.73 o
  -6  11   4      132.18      155.04     14.27 o
  -5  11   4       26.80       35.53     16.34 o
  -4  11   4      139.13      148.96     12.01 o
  -3  11   4      316.30      322.93     15.40 o
  -2  11   4      176.82      199.90     10.83 o
  -1  11   4       71.79       82.93      6.85 o
   0  11   4       20.67        4.86      5.33 o
   1  11   4      178.90      168.56      7.71 o
   2  11   4       10.58       14.43      5.19 o
   3  11   4        4.74        6.67      5.19 o
   4  11   4     1780.27     1763.19     27.06 o
   5  11   4       36.60       37.97      7.29 o
   6  11   4       39.02       29.68      8.66 o
   7  11   4      113.73      109.92     14.19 o
   8  11   4       88.01       83.11     11.19 o
   9  11   4        4.36        4.16     14.15 o
  10  11   4       10.38        5.12      9.91 o
  -9  12   4      100.42      109.76     16.67 o
  -8  12   4        0.09        5.86     11.87 o
  -7  12   4       46.63       47.45     13.13 o
  -6  12   4      117.78      111.53     13.79 o
  -5  12   4      108.94      104.77     19.15 o
  -4  12   4       17.86        3.38     14.65 o
  -3  12   4      712.62      715.63     23.41 o
  -2  12   4       28.61       26.48     16.90 o
  -1  12   4       66.27      100.97     11.53 o
   0  12   4       58.67       64.76      8.89 o
   1  12   4      124.73      125.64     16.60 o
   2  12   4      385.53      394.94     14.73 o
   3  12   4       10.63        1.97      7.29 o
   4  12   4        0.18       -6.47      7.10 o
   5  12   4       74.31       92.41     10.37 o
   6  12   4       20.81       27.64      9.06 o
   7  12   4       10.27        7.48      9.06 o
   8  12   4        0.08       -6.69      9.06 o
   9  12   4       15.09       -4.60      9.71 o
  -8  13   4        1.44        0.04     12.67 o
  -7  13   4       16.45       19.15     19.15 o
  -6  13   4       35.47       66.47     20.28 o
  -5  13   4      155.19      104.77     21.40 o
  -4  13   4      148.67      178.00     23.66 o
  -3  13   4       29.28       25.91     15.77 o
  -2  13   4       45.17       35.44     10.26 o
  -1  13   4        7.79       10.80      9.46 o
   0  13   4       95.59       99.70     12.33 o
   1  13   4       51.29       58.71     11.53 o
   2  13   4       50.36       52.54     14.65 o
   3  13   4        0.40       -6.76      9.56 o
   4  13   4       79.77       76.55     12.75 o
   5  13   4       30.42       33.51      9.11 o
   6  13   4      186.98      198.68     13.57 o
   7  13   4      120.40      110.15     12.22 o
   8  13   4       33.01       28.52     10.90 o
  -6  14   4       17.02       12.39     20.28 o
  -5  14   4       40.16       25.91     19.15 o
  -4  14   4       11.58       11.27     18.02 o
  -3  14   4        0.68       -5.63     16.90 o
  -2  14   4      588.86      594.82     34.92 o
  -1  14   4       25.76       33.49     11.37 o
   0  14   4      179.17      202.92     16.32 o
   1  14   4       51.79       44.05     12.96 o
   2  14   4       12.98       -0.33     10.73 o
   3  14   4        1.56        3.59     10.73 o
   4  14   4       10.75       18.59     11.95 o
   5  14   4      112.61       88.93     14.72 o
   6  14   4       93.18      100.18     15.52 o
   7  14   4       31.69       31.54     16.90 o
  -4  15   4       25.94       28.16     20.28 o
  -3  15   4       14.07       43.94     20.28 o
  -2  15   4       21.67       21.40     19.15 o
  -1  15   4      124.09      185.88     24.78 o
   0  15   4       87.48       79.20     13.92 o
   1  15   4      110.17      131.87     15.52 o
   2  15   4        3.49        6.20     11.95 o
   3  15   4       37.29       13.81     12.33 o
   4  15   4        0.43        1.42     12.33 o
 -13   0   5      149.00      156.59     23.66 o
 -11   0   5      114.95      137.49     10.15 o
  -9   0   5     1466.92     1527.06     32.53 o
  -7   0   5      522.42      461.36     12.20 o
  -5   0   5      931.67      981.28     15.57 o
  -3   0   5     4106.71     3978.81     52.04 o
  -1   0   5    26654.06    26126.34    334.53 o
   1   0   5        2.92        5.92      1.38 o
   3   0   5      618.92      679.45     11.54 o
   5   0   5     2142.08     1969.54     26.34 o
   7   0   5     7274.62     7079.41     95.06 o
   9   0   5      502.61      454.33     12.74 o
  11   0   5       29.07       18.13      8.65 o
  13   0   5      194.61      217.64     17.53 o
 -14   1   5       15.36       -8.44     13.98 o
 -13   1   5      213.03      240.95     24.22 o
 -12   1   5       51.10       45.29      9.43 o
 -11   1   5      349.20      347.21     10.95 o
 -10   1   5      976.37      961.05     15.86 o
  -9   1   5       25.10       26.99      4.06 o
  -8   1   5     1244.45     1215.69     18.89 o
  -7   1   5      180.71      203.27      5.87 o
  -6   1   5      274.97      279.19      5.37 o
  -5   1   5     1981.27     2024.72     19.24 o
  -4   1   5      752.03      653.05      7.65 o
  -3   1   5      118.85      131.26      2.60 o
  -2   1   5     5694.57     5487.16     83.03 o
  -1   1   5      260.49      252.04      5.19 o
   0   1   5     1655.09     1723.28     16.41 o
   1   1   5     1552.11     1622.01     20.35 o
   2   1   5       35.08       36.73      1.49 o
   3   1   5      279.12      290.12      4.31 o
   4   1   5     3458.89     3307.42     30.33 o
   5   1   5      719.51      767.07     10.54 o
   6   1   5     5130.18     5217.68     50.12 o
   7   1   5      410.29      428.40      8.08 o
   8   1   5       41.60       26.63      3.86 o
   9   1   5      137.55      130.66      5.88 o
  10   1   5      173.10      185.53      7.13 o
  11   1   5       56.06       64.46      8.69 o
  12   1   5      206.08      225.64     11.24 o
  13   1   5       17.55       23.02      8.27 o
  14   1   5      396.10      409.19     17.99 o
 -14   2   5       10.93        2.13      9.96 o
 -13   2   5      172.39      165.34     11.68 o
 -12   2   5        5.00        0.63      7.77 o
 -11   2   5       52.68       57.56     12.03 o
 -10   2   5       96.37       94.76      6.87 o
  -9   2   5      130.43      136.56      9.82 o
  -8   2   5      393.27      365.49      9.66 o
  -7   2   5       18.32       30.55      3.04 o
  -6   2   5      281.89      236.41      8.29 o
  -5   2   5      172.35      166.96      3.89 o
  -4   2   5      418.03      417.84      5.62 o
  -3   2   5     1125.20      998.13     12.17 o
  -2   2   5     1065.68     1091.32     14.39 o
  -1   2   5     2294.51     2334.45     28.20 o
   0   2   5     7136.89     7522.32     64.57 o
   1   2   5        6.45        5.30      1.00 o
   2   2   5     4984.33     4930.24     43.26 o
   3   2   5     2260.29     2258.50     21.16 o
   4   2   5      144.80      158.04      3.50 o
   5   2   5     1340.06     1288.94     15.41 o
   6   2   5       69.97       78.71      3.92 o
   7   2   5      907.44      828.82     16.87 o
   8   2   5      533.56      491.29      9.43 o
   9   2   5       38.51       40.57      4.41 o
  10   2   5       96.89      122.69      6.76 o
  11   2   5      174.27      191.25      8.82 o
  12   2   5       17.59       15.52      6.36 o
  13   2   5      331.05      301.03     13.37 o
  14   2   5       32.95       20.88      8.55 o
 -14   3   5       16.43       26.19     10.44 o
 -13   3   5      108.77      129.85     10.86 o
 -12   3   5        0.06        2.40      8.00 o
 -11   3   5      294.68      314.19     12.47 o
 -10   3   5      172.81      200.36     10.12 o
  -9   3   5       64.94       72.22      4.68 o
  -8   3   5      129.59      135.33      4.61 o
  -7   3   5     1084.86     1019.74     16.32 o
  -6   3   5       19.18       17.58      2.32 o
  -5   3   5     2270.89     2203.32     20.86 o
  -4   3   5     3517.28     3808.65     33.92 o
  -3   3   5     1141.47     1227.32     14.77 o
  -2   3   5     2728.06     2795.28     30.59 o
  -1   3   5     1004.86      968.89     10.01 o
   0   3   5      736.96      720.49      7.87 o
   1   3   5     6426.09     6686.18     61.23 o
   2   3   5      839.46      841.99      8.97 o
   3   3   5     3139.60     2971.45     27.29 o
   4   3   5      181.00      169.26      3.96 o
   5   3   5        7.12        6.58      2.85 o
   6   3   5       76.34       94.12      5.21 o
   7   3   5       88.06       87.18      4.30 o
   8   3   5      171.10      168.50      6.12 o
   9   3   5     1804.46     1700.94     20.29 o
  10   3   5       40.88       47.37      5.04 o
  11   3   5      510.01      483.45     14.20 o
  12   3   5       63.43       74.00      8.66 o
  13   3   5       23.33       18.22      8.02 o
  14   3   5       14.27       10.14      9.11 o
 -14   4   5       79.45      116.73     13.15 o
 -13   4   5        0.32       -0.10      8.77 o
 -12   4   5      318.36      311.67     16.03 o
 -11   4   5        4.30       -8.82      8.82 o
 -10   4   5      105.70      117.35      9.59 o
  -9   4   5      233.40      239.07      8.74 o
  -8   4   5      513.04      519.14      9.85 o
  -7   4   5       18.21       27.48      3.05 o
  -6   4   5     1704.88     1632.59     17.46 o
  -5   4   5      208.54      206.30      7.36 o
  -4   4   5     2551.07     2405.05     25.18 o
  -3   4   5     1493.30     1589.17     16.11 o
  -2   4   5        0.26        0.66      1.33 o
  -1   4   5       33.16       34.99      1.51 o
   0   4   5      693.37      612.31      7.27 o
   1   4   5        0.51        1.80      1.17 o
   2   4   5     4139.97     4120.56     41.74 o
   3   4   5      244.08      231.97      6.49 o
   4   4   5     4279.13     4061.78     44.69 o
   5   4   5       26.69       29.63      4.50 o
   6   4   5       41.89       59.91      3.82 o
   7   4   5      103.72      109.35      5.07 o
   8   4   5      694.64      666.99     12.24 o
   9   4   5      102.05      115.52      7.83 o
  10   4   5      705.83      736.27     15.97 o
  11   4   5        3.45       -3.38      7.15 o
  12   4   5        3.34        2.37      8.17 o
  13   4   5        0.54       -8.88      8.88 o
  14   4   5        4.93       -3.62      9.52 o
 -14   5   5       38.04       18.02     20.28 o
 -13   5   5      187.24      240.50     15.87 o
 -12   5   5        2.57       -8.05      8.41 o
 -11   5   5      310.97      280.71     15.24 o
 -10   5   5      575.17      583.03     18.80 o
  -9   5   5        2.42       -0.03      5.33 o
  -8   5   5      389.13      355.20     16.24 o
  -7   5   5      414.68      368.28      8.04 o
  -6   5   5      107.73       98.52      4.24 o
  -5   5   5     4921.95     4692.16     51.27 o
  -4   5   5      204.57      249.24      9.82 o
  -3   5   5      588.40      518.65     15.28 o
  -2   5   5     1474.77     1486.05     22.79 o
  -1   5   5     5908.91     6111.60     56.50 o
   0   5   5      237.92      227.71      4.26 o
   1   5   5        5.45       15.65      3.13 o
   2   5   5        7.35       12.93      2.23 o
   3   5   5     7225.08     7260.89     77.95 o
   4   5   5      760.41      758.88     13.22 o
   5   5   5      724.06      730.90     12.97 o
   6   5   5       36.63       37.09      4.42 o
   7   5   5     1076.70      992.67     17.20 o
   8   5   5       47.21       52.63      5.83 o
   9   5   5       13.67       17.93      6.28 o
  10   5   5       24.79       33.95     10.66 o
  11   5   5      127.81      167.70     12.06 o
  12   5   5      108.84      127.24     12.13 o
  13   5   5       15.26        5.38      9.31 o
 -13   6   5       48.60       51.91     11.56 o
 -12   6   5        7.72        6.84      9.22 o
 -11   6   5        8.95       13.60      9.06 o
 -10   6   5       62.53       69.15     10.09 o
  -9   6   5     1214.61     1089.03     25.97 o
  -8   6   5      114.21      123.99      8.12 o
  -7   6   5      337.92      323.00      8.81 o
  -6   6   5       45.45       52.68      3.98 o
  -5   6   5       37.49       41.73      3.11 o
  -4   6   5      447.80      419.91      7.10 o
  -3   6   5      622.00      588.23      9.80 o
  -2   6   5      135.76      142.08      4.59 o
  -1   6   5      945.02      876.95     10.86 o
   0   6   5      557.96      498.91      7.32 o
   1   6   5      142.19      175.65      4.95 o
   2   6   5       88.62       62.93      3.65 o
   3   6   5      871.36      763.06     12.77 o
   4   6   5     1767.92     1655.52     23.35 o
   5   6   5      860.55      825.09     14.48 o
   6   6   5      115.32      133.66      6.62 o
   7   6   5        5.68        3.85      4.42 o
   8   6   5      660.07      591.47     13.66 o
   9   6   5        0.11       -5.20      6.54 o
  10   6   5      371.92      332.95     14.87 o
  11   6   5      215.91      228.36     13.83 o
  12   6   5       61.06       54.97     10.61 o
  13   6   5       15.42       13.15      9.58 o
 -13   7   5       29.19       20.87     10.90 o
 -12   7   5        0.39       -9.06      9.06 o
 -11   7   5        1.68        9.55      9.70 o
 -10   7   5      478.45      450.96     18.14 o
  -9   7   5      252.22      264.39     14.22 o
  -8   7   5      241.86      265.90     11.62 o
  -7   7   5       15.25        8.55      6.70 o
  -6   7   5        1.79       -2.69      3.62 o
  -5   7   5       51.12       48.60      3.83 o
  -4   7   5      506.03      519.89      9.10 o
  -3   7   5        3.00        8.81      2.38 o
  -2   7   5     4568.18     4381.63     44.48 o
  -1   7   5       16.29       23.31      3.05 o
   0   7   5       71.71       55.50      2.81 o
   1   7   5      736.19      712.57     11.01 o
   2   7   5        8.14        5.56      3.30 o
   3   7   5       62.96       65.67      4.82 o
   4   7   5      988.13      979.98     16.08 o
   5   7   5      271.33      247.61      8.35 o
   6   7   5      614.90      590.67     12.75 o
   7   7   5       82.33       66.59      6.23 o
   8   7   5      184.57      194.55     10.12 o
   9   7   5       26.31       20.61      6.85 o
  10   7   5       20.05       23.93      8.66 o
  11   7   5       26.26       39.38      9.96 o
  12   7   5      250.18      278.58     20.37 o
  13   7   5        6.59        0.54      9.48 o
 -12   8   5        0.11       -9.43      9.43 o
 -11   8   5       61.44       57.20     11.40 o
 -10   8   5        2.36       14.75      9.31 o
  -9   8   5      361.95      358.92     22.46 o
  -8   8   5       46.79       33.93      8.66 o
  -7   8   5      106.12      118.70      8.86 o
  -6   8   5       34.72       47.69      8.89 o
  -5   8   5       14.91       24.06      5.93 o
  -4   8   5      106.68      139.11      6.80 o
  -3   8   5      388.06      377.59      6.68 o
  -2   8   5       95.99       98.79      7.05 o
  -1   8   5     1628.82     1626.78     19.59 o
   0   8   5       58.83       57.66      3.76 o
   1   8   5      499.21      505.20     10.14 o
   2   8   5       51.43       62.64      4.72 o
   3   8   5       86.54       82.88      5.43 o
   4   8   5     1402.08     1415.29     21.62 o
   5   8   5     1386.29     1373.60     21.71 o
   6   8   5        6.25        8.11      5.04 o
   7   8   5      516.30      483.35     12.42 o
   8   8   5      256.88      237.90     11.71 o
   9   8   5       37.75       28.61     19.49 o
  10   8   5        2.09       -6.26      8.00 o
  11   8   5       13.06        8.26      9.11 o
  12   8   5       27.58       27.75     10.18 o
 -12   9   5      101.61      130.61     14.67 o
 -11   9   5      305.62      328.93     18.19 o
 -10   9   5       57.13       74.41     11.71 o
  -9   9   5       12.22       25.91      9.76 o
  -8   9   5      211.90      228.21     13.87 o
  -7   9   5       54.07       50.46     13.07 o
  -6   9   5        6.00        2.69      6.92 o
  -5   9   5      222.64      235.56     10.41 o
  -4   9   5      367.75      355.29      9.78 o
  -3   9   5     1623.39     1550.76     24.50 o
  -2   9   5     1195.90     1240.32     15.90 o
  -1   9   5      117.51      111.14      4.98 o
   0   9   5       54.66       61.03      5.44 o
   1   9   5      908.53      908.06     15.27 o
   2   9   5       16.12        5.58      4.31 o
   3   9   5      519.92      568.12     12.27 o
   4   9   5      575.27      560.24     16.48 o
   5   9   5      500.38      550.65     12.87 o
   6   9   5      357.10      385.28     11.45 o
   7   9   5      214.98      246.36     11.20 o
   8   9   5        4.61        6.23      8.00 o
   9   9   5      170.42      187.49     12.90 o
  10   9   5       22.69       33.85      9.91 o
  11   9   5        0.56       -9.11      9.11 o
  12   9   5       69.29       48.24     14.29 o
 -11  10   5       14.82       27.32     11.48 o
 -10  10   5       25.91       40.90     10.83 o
  -9  10   5      120.38      123.91     12.78 o
  -8  10   5      111.19      133.88     12.56 o
  -7  10   5       10.86       18.42      8.87 o
  -6  10   5      106.49      109.75     10.18 o
  -5  10   5      164.44      154.22     10.37 o
  -4  10   5      339.24      305.33      9.45 o
  -3  10   5       59.58       66.32      7.76 o
  -2  10   5      195.47      214.54      9.07 o
  -1  10   5      262.55      245.97      8.18 o
   0  10   5     1965.03     1943.47     27.17 o
   1  10   5      326.55      321.03     10.71 o
   2  10   5      265.13      266.19      8.94 o
   3  10   5        0.65       15.17      5.01 o
   4  10   5       13.10       13.58      5.49 o
   5  10   5      259.70      250.62      9.83 o
   6  10   5       26.90       21.52      6.89 o
   7  10   5       53.49       53.35      9.48 o
   8  10   5      514.80      497.05     20.39 o
   9  10   5        6.16       -4.45      8.66 o
  10  10   5       80.24       77.45     11.40 o
  11  10   5       35.59       57.77     11.67 o
 -10  11   5       45.77       34.38     13.92 o
  -9  11   5       19.79       18.49     10.18 o
  -8  11   5        0.38        4.59      9.26 o
  -7  11   5      378.04      346.92     16.26 o
  -6  11   5       56.93       44.39      9.06 o
  -5  11   5      345.34      338.48     17.91 o
  -4  11   5       48.26       57.09     10.26 o
  -3  11   5       16.01       30.11      8.65 o
  -2  11   5        4.90        1.13      7.04 o
  -1  11   5       35.61       44.90      5.89 o
   0  11   5       18.99       16.75      5.71 o
   1  11   5      729.67      732.39     16.58 o
   2  11   5      127.39      119.79      7.12 o
   3  11   5      285.86      272.22      9.85 o
   4  11   5       40.74       71.20      7.01 o
   5  11   5       24.45       32.06      8.41 o
   6  11   5       36.30       43.50      9.31 o
   7  11   5      285.53      272.92     14.46 o
   8  11   5       38.07        4.83      9.06 o
   9  11   5      157.30      189.74     14.19 o
  10  11   5       61.04       63.18     13.79 o
  -9  12   5        1.31       -9.45     12.17 o
  -8  12   5        1.63        1.36     11.53 o
  -7  12   5       41.95       59.81     12.98 o
  -6  12   5      373.64      425.38     24.78 o
  -5  12   5       20.44        7.89     14.65 o
  -4  12   5      112.66      154.34     21.40 o
  -3  12   5       51.01       31.54     14.65 o
  -2  12   5       57.76       48.31      9.99 o
  -1  12   5        0.20       -0.82      8.65 o
   0  12   5      127.31      160.12     13.13 o
   1  12   5        4.16       13.37      7.52 o
   2  12   5      535.27      566.03     17.56 o
   3  12   5       25.27       20.76      7.95 o
   4  12   5      380.31      347.41     14.73 o
   5  12   5        6.67       -4.19      7.90 o
   6  12   5       64.07       64.28     10.14 o
   7  12   5       48.19       41.15     10.29 o
   8  12   5       12.32       17.07     14.56 o
   9  12   5       26.25       18.44     10.53 o
  -8  13   5       52.22       61.96     22.53 o
  -7  13   5       78.32       27.04     19.15 o
  -6  13   5        4.15       10.14     18.02 o
  -5  13   5      181.60      176.87     23.66 o
  -4  13   5       64.99       84.49     20.28 o
  -3  13   5       13.83        0.00     14.65 o
  -2  13   5       64.96       75.48     18.02 o
  -1  13   5       53.79       46.82     11.07 o
   0  13   5      229.54      263.78     16.67 o
   1  13   5       24.48       40.92     10.73 o
   2  13   5       78.82       57.35     11.87 o
   3  13   5      418.37      464.66     21.10 o
   4  13   5       29.40       51.53     11.95 o
   5  13   5        0.60       -2.01      9.24 o
   6  13   5      254.41      282.80     18.59 o
   7  13   5        1.73        5.02      9.58 o
   8  13   5        7.10       12.32     10.38 o
  -6  14   5        0.34      -18.02     18.02 o
  -5  14   5        0.52      -14.65     16.90 o
  -4  14   5        4.44        7.89     18.02 o
  -3  14   5      236.01      295.16     29.29 o
  -2  14   5        0.78       -2.25     15.77 o
  -1  14   5       39.71       42.81     18.02 o
   0  14   5        1.36       11.27     10.73 o
   1  14   5       33.84       11.97     10.73 o
   2  14   5       15.95       27.00     11.53 o
   3  14   5        0.24      -10.73     10.73 o
   4  14   5       28.00       36.61     12.75 o
   5  14   5      282.24      303.00     20.30 o
   6  14   5        0.07        5.05     12.33 o
  -4  15   5       78.60      102.52     23.66 o
  -3  15   5       20.87       30.42     20.28 o
  -2  15   5       38.27       49.57     20.28 o
  -1  15   5       13.06       14.65     18.02 o
   0  15   5       15.66        4.51     16.90 o
   1  15   5        1.12        1.17     11.53 o
   2  15   5       14.05       17.48     12.33 o
   3  15   5        1.40       11.88     12.33 o
   4  15   5      242.52      296.80     20.71 o
 -14   0   6       80.18      114.91     22.53 o
 -12   0   6      834.04      800.98     41.68 o
 -10   0   6     2485.36     2549.43     45.45 o
  -8   0   6       44.70       41.56      7.04 o
  -6   0   6     1617.06     1642.55     42.36 o
  -4   0   6    11490.46    11631.65    148.83 o
  -2   0   6     4275.08     4625.64     60.32 o
   0   0   6     6337.87     5850.32    284.63 o
   2   0   6      373.60      310.17      6.46 o
   4   0   6      673.02      595.37     11.22 o
   6   0   6     1134.10     1088.26     19.09 o
   8   0   6      373.83      346.79     10.81 o
  10   0   6       54.60       60.86      7.95 o
  12   0   6     1492.21     1483.86     43.94 o
  14   0   6      290.21      261.00     19.12 o
 -14   1   6       43.43       35.65     13.47 o
 -13   1   6       32.66       57.81     16.34 o
 -12   1   6       72.99       81.71     10.57 o
 -11   1   6      406.96      437.36     13.95 o
 -10   1   6      756.96      732.19     14.97 o
  -9   1   6       32.50       30.03      4.23 o
  -8   1   6      168.84      179.87      6.30 o
  -7   1   6      102.57      107.82      4.65 o
  -6   1   6      547.93      586.15      8.66 o
  -5   1   6      936.96      827.71      9.69 o
  -4   1   6       29.51       26.61      1.76 o
  -3   1   6     1039.41      981.11     10.81 o
  -2   1   6     4160.05     4261.83     55.69 o
  -1   1   6      259.17      245.91      3.85 o
   0   1   6      516.20      500.28      8.04 o
   1   1   6       49.05       55.92      2.83 o
   2   1   6       54.41       59.38      2.07 o
   3   1   6     2543.28     2478.86     21.77 o
   4   1   6       25.16       20.94      2.06 o
   5   1   6     7850.66     7928.49     78.74 o
   6   1   6      718.92      671.10      9.71 o
   7   1   6       32.37       27.50      3.49 o
   8   1   6       70.55       68.92      5.46 o
   9   1   6       79.63       80.94      5.20 o
  10   1   6     1007.14      968.07     15.44 o
  11   1   6      113.25      152.42      9.09 o
  12   1   6        0.27        1.99      6.57 o
  13   1   6      216.56      223.54     12.37 o
  14   1   6      102.46      125.90     10.97 o
 -14   2   6        0.68       -2.40     11.65 o
 -13   2   6      240.51      273.20     19.91 o
 -12   2   6       88.78      104.72     18.60 o
 -11   2   6       23.20       26.94      6.96 o
 -10   2   6      238.85      249.80     10.69 o
  -9   2   6       36.94       29.52      4.33 o
  -8   2   6       17.15       21.12      3.32 o
  -7   2   6      356.19      351.51      7.43 o
  -6   2   6       60.29       59.12      2.92 o
  -5   2   6      226.84      206.31      4.19 o
  -4   2   6     1996.65     1927.04     19.11 o
  -3   2   6       11.78       22.31      3.31 o
  -2   2   6     1358.89     1381.01     17.92 o
  -1   2   6     4864.07     4926.03     57.69 o
   0   2   6       92.49       99.81      2.25 o
   1   2   6       43.10       50.04      1.76 o
   2   2   6      506.60      484.20      5.90 o
   3   2   6      286.40      291.46      5.94 o
   4   2   6      617.56      575.56      7.08 o
   5   2   6      243.39      244.04      7.25 o
   6   2   6     1198.65     1156.20     15.53 o
   7   2   6      819.83      751.17     11.43 o
   8   2   6      227.27      220.65      6.37 o
   9   2   6        1.64       -2.86      3.38 o
  10   2   6      234.40      246.17      8.03 o
  11   2   6       19.74       23.75      5.88 o
  12   2   6       43.01       41.11      8.02 o
  13   2   6      188.83      195.40     15.45 o
  14   2   6       12.30        2.05      8.24 o
 -14   3   6        1.48        6.76     13.54 o
 -13   3   6       36.00       22.52     10.62 o
 -12   3   6       61.98       69.99     10.53 o
 -11   3   6      254.26      267.99     12.10 o
 -10   3   6      247.03      265.09     11.03 o
  -9   3   6      104.94      124.44      6.70 o
  -8   3   6      141.19      144.03      5.01 o
  -7   3   6        7.49        7.29      2.38 o
  -6   3   6      650.10      598.46      8.65 o
  -5   3   6      706.61      766.41     13.84 o
  -4   3   6      381.96      432.88      7.16 o
  -3   3   6     1952.44     2134.33     27.07 o
  -2   3   6     1445.93     1320.03     20.59 o
  -1   3   6      208.84      205.72      4.11 o
   0   3   6     2112.79     2131.26     19.50 o
   1   3   6      860.83      897.90      9.88 o
   2   3   6      457.72      402.91      5.62 o
   3   3   6      616.94      592.89      7.62 o
   4   3   6       35.70       40.34      2.63 o
   5   3   6     1055.76     1180.61     15.93 o
   6   3   6     1080.17     1053.15     33.90 o
   7   3   6     1081.81     1043.77     14.21 o
   8   3   6     1002.04      923.11     13.66 o
   9   3   6       87.12      120.43      5.53 o
  10   3   6       17.28       29.75      4.99 o
  11   3   6      311.81      291.25     11.94 o
  12   3   6       99.90      101.77      9.53 o
  13   3   6       86.10       78.48      9.68 o
  14   3   6       43.47       44.56     10.83 o
 -14   4   6        8.87       17.64     13.92 o
 -13   4   6       51.96       51.53     17.59 o
 -12   4   6       26.00       29.37      9.22 o
 -11   4   6        5.76       -1.92      7.90 o
 -10   4   6      115.34      143.92      9.23 o
  -9   4   6     2301.28     2317.32     36.71 o
  -8   4   6      433.62      422.46     14.64 o
  -7   4   6     1135.63     1094.17     15.30 o
  -6   4   6      291.23      289.74      5.37 o
  -5   4   6     2042.06     1971.31     20.03 o
  -4   4   6     3305.14     3507.88     42.31 o
  -3   4   6     1241.79     1251.24     15.51 o
  -2   4   6      997.84     1032.55     12.91 o
  -1   4   6     1107.84      956.21     10.28 o
   0   4   6      190.69      226.35      3.91 o
   1   4   6     2771.26     2725.48     26.40 o
   2   4   6      454.18      500.92      6.44 o
   3   4   6       70.50       72.40      2.91 o
   4   4   6       56.59       59.13      3.37 o
   5   4   6      248.17      242.07      6.09 o
   6   4   6       75.90       76.80      4.09 o
   7   4   6     1879.62     1768.13     23.17 o
   8   4   6      823.26      786.66     13.57 o
   9   4   6      880.54      853.51     17.00 o
  10   4   6       19.90       27.05      7.75 o
  11   4   6       28.80       26.66      8.46 o
  12   4   6       77.08       85.21     10.83 o
  13   4   6        2.41       -6.88      8.00 o
  14   4   6        2.71       -1.97      9.31 o
 -13   5   6        5.96       17.45      9.94 o
 -12   5   6       32.62       37.39     11.10 o
 -11   5   6      464.96      433.01     21.33 o
 -10   5   6      178.11      210.08     12.50 o
  -9   5   6       16.69       12.39      6.20 o
  -8   5   6       13.37        6.60      5.53 o
  -7   5   6        7.83       12.03      3.44 o
  -6   5   6      281.66      280.72      5.51 o
  -5   5   6      485.60      495.36     12.96 o
  -4   5   6      500.33      501.42     10.46 o
  -3   5   6     3476.03     3503.44     35.53 o
  -2   5   6     1726.23     1832.83     19.60 o
  -1   5   6      182.73      219.68      4.30 o
   0   5   6       19.14       46.74      2.16 o
   1   5   6     1665.88     1661.25     18.26 o
   2   5   6     8103.17     8269.01     87.89 o
   3   5   6     1793.85     1765.41     25.12 o
   4   5   6      168.13      193.72      6.44 o
   5   5   6     1681.00     1659.98     21.01 o
   6   5   6      605.72      580.92     11.96 o
   7   5   6       23.59       22.99      4.82 o
   8   5   6       74.36      100.88      6.84 o
   9   5   6      353.97      353.11     12.37 o
  10   5   6      279.96      281.18     13.83 o
  11   5   6       71.83       55.46      9.71 o
  12   5   6        0.15       -4.17      8.22 o
  13   5   6       27.68       34.68      9.96 o
 -13   6   6        3.36       -8.40      9.68 o
 -12   6   6       43.21       37.18     10.44 o
 -11   6   6       86.30       89.40     11.48 o
 -10   6   6      368.86      394.07     43.37 o
  -9   6   6      254.24      259.72     13.40 o
  -8   6   6      123.26       97.75     10.73 o
  -7   6   6      244.61      259.80      9.60 o
  -6   6   6        4.79        4.84      4.76 o
  -5   6   6       14.25       16.72      2.66 o
  -4   6   6      917.48      877.86     12.11 o
  -3   6   6      257.62      268.02      5.72 o
  -2   6   6     2945.33     2907.69     31.40 o
  -1   6   6      219.48      162.28      4.20 o
   0   6   6       40.20       45.35      2.84 o
   1   6   6      405.94      410.85      6.67 o
   2   6   6     2254.05     2301.87     27.25 o
   3   6   6      263.96      274.82      7.54 o
   4   6   6     2248.86     2212.33     29.79 o
   5   6   6      338.67      346.23      9.05 o
   6   6   6      565.68      548.07     12.08 o
   7   6   6       50.26       52.44      5.93 o
   8   6   6       23.89       25.94      5.86 o
   9   6   6      247.65      271.51     11.76 o
  10   6   6      510.40      513.02     17.49 o
  11   6   6       30.06       20.08      8.87 o
  12   6   6       13.81       15.40      9.11 o
  13   6   6       27.28       25.32     10.18 o
 -13   7   6        0.83       -9.91      9.91 o
 -12   7   6       28.96       25.48     10.57 o
 -11   7   6      195.24      199.74     14.67 o
 -10   7   6       14.20       21.75      9.52 o
  -9   7   6      169.63      195.97     13.18 o
  -8   7   6      679.42      621.16     18.62 o
  -7   7   6        2.00       -5.99      6.26 o
  -6   7   6      139.99      160.45      8.02 o
  -5   7   6      493.25      490.18     12.72 o
  -4   7   6       50.55       62.42      3.47 o
  -3   7   6     3600.64     3569.66     37.05 o
  -2   7   6       53.22       68.32      3.45 o
  -1   7   6      119.48      111.96      4.49 o
   0   7   6        0.27        0.57      2.14 o
   1   7   6      221.36      194.30      5.64 o
   2   7   6        8.99       13.85      3.53 o
   3   7   6     2033.44     2014.86     27.48 o
   4   7   6      155.75      160.90      7.00 o
   5   7   6       18.15       19.08      4.62 o
   6   7   6       17.22       11.82      4.82 o
   7   7   6      124.97      110.90      7.30 o
   8   7   6      102.08      109.29      8.53 o
   9   7   6       22.22       23.87      8.41 o
  10   7   6      194.88      222.73     13.56 o
  11   7   6      675.92      596.20     19.90 o
  12   7   6      102.19      130.12     17.66 o
  13   7   6        0.56      -11.53     11.53 o
 -12   8   6       82.97      125.56     21.63 o
 -11   8   6        9.04       13.36      9.71 o
 -10   8   6      669.82      668.56     21.85 o
  -9   8   6       92.74       83.14     10.83 o
  -8   8   6       69.77       91.55     10.37 o
  -7   8   6        0.55        2.12      6.86 o
  -6   8   6      924.76      887.57     21.65 o
  -5   8   6     1648.91     1581.25     31.21 o
  -4   8   6     1163.79     1149.62     17.68 o
  -3   8   6        4.86       11.50      2.97 o
  -2   8   6      224.16      204.43      5.44 o
  -1   8   6      335.08      344.08      6.75 o
   0   8   6      644.26      624.45      8.53 o
   1   8   6      130.47      144.70      6.14 o
   2   8   6      674.94      625.40     11.95 o
   3   8   6       62.51       79.77      5.43 o
   4   8   6     2947.02     2745.02     36.73 o
   5   8   6      113.80      118.78      6.84 o
   6   8   6       16.67        8.98      5.19 o
   7   8   6      162.93      162.14      8.42 o
   8   8   6       20.20       10.40      7.57 o
   9   8   6        0.38       -7.57      7.57 o
  10   8   6      127.26      121.25     11.67 o
  11   8   6        5.88        3.39      9.06 o
  12   8   6      192.02      235.37     25.74 o
 -12   9   6      101.82      171.24     27.04 o
 -11   9   6       22.75       22.81     10.83 o
 -10   9   6        0.03       -4.30      9.31 o
  -9   9   6      173.70      170.54     13.43 o
  -8   9   6      234.35      256.90     14.31 o
  -7   9   6      254.20      257.99     13.63 o
  -6   9   6      107.59      116.53      9.76 o
  -5   9   6      192.93      196.18      9.55 o
  -4   9   6       16.28        7.56      4.50 o
  -3   9   6      431.61      476.13     11.79 o
  -2   9   6      782.80      763.22     11.26 o
  -1   9   6        6.57       -0.18      3.44 o
   0   9   6      309.73      283.28      8.14 o
   1   9   6       10.80       10.09      4.12 o
   2   9   6      308.50      304.88      8.94 o
   3   9   6      551.97      556.50     12.16 o
   4   9   6       42.42       59.45      5.91 o
   5   9   6     1279.96     1235.03     22.72 o
   6   9   6      676.64      653.23     14.66 o
   7   9   6      102.44      107.29     10.53 o
   8   9   6      132.84      136.59     11.40 o
   9   9   6       11.42        1.48      8.66 o
  10   9   6        2.07        2.22      8.56 o
  11   9   6       90.71       91.17     15.65 o
 -11  10   6       46.21       35.39     12.59 o
 -10  10   6       33.65       57.21     11.71 o
  -9  10   6       53.27       46.06     10.83 o
  -8  10   6        1.72        1.90      8.66 o
  -7  10   6      469.76      487.79     17.99 o
  -6  10   6      221.31      243.37     13.18 o
  -5  10   6       80.10       85.12     11.00 o
  -4  10   6        1.11        3.26      6.05 o
  -3  10   6       16.07        7.63      4.65 o
  -2  10   6     1108.93     1024.06     22.34 o
  -1  10   6     2336.02     2269.26     30.88 o
   0  10   6      284.22      279.94      9.97 o
   1  10   6      525.80      499.07     11.55 o
   2  10   6        3.79       -3.14      4.39 o
   3  10   6      569.40      537.15     12.27 o
   4  10   6        1.33       -5.10      5.10 o
   5  10   6      126.03      130.77      8.25 o
   6  10   6       39.04       43.43      8.66 o
   7  10   6      403.91      426.21     16.36 o
   8  10   6        0.27       -4.98     14.23 o
   9  10   6       80.79       91.94     11.56 o
  10  10   6        0.93       -6.45      9.31 o
  11  10   6        7.57        6.30      9.96 o
 -10  11   6       40.60       56.04     12.55 o
  -9  11   6        1.24       -2.36      9.52 o
  -8  11   6      200.18      226.03     14.73 o
  -7  11   6        8.19       -7.94      8.41 o
  -6  11   6      250.80      261.32     14.05 o
  -5  11   6       60.93       48.95      8.66 o
  -4  11   6      591.35      568.91     31.54 o
  -3  11   6       28.80       30.42     13.52 o
  -2  11   6        8.52        9.18      7.85 o
  -1  11   6        6.98       12.50      7.85 o
   0  11   6      447.52      465.01     12.90 o
   1  11   6       12.62        9.40      5.07 o
   2  11   6      277.94      282.79      9.85 o
   3  11   6       27.69       25.46      6.60 o
   4  11   6       26.69       21.99      7.02 o
   5  11   6      128.05      106.50     10.41 o
   6  11   6      478.08      488.95     17.34 o
   7  11   6       17.10       16.03      8.83 o
   8  11   6      152.67      163.70     13.15 o
   9  11   6       14.21       17.45      9.96 o
  10  11   6      137.45      135.95     13.63 o
  -9  12   6       19.26       12.80     12.98 o
  -8  12   6      114.88      139.94     16.67 o
  -7  12   6      177.49      230.36     18.11 o
  -6  12   6        0.40       10.14     15.77 o
  -5  12   6        0.68       -3.38     14.65 o
  -4  12   6       22.46       12.39     14.65 o
  -3  12   6        0.75      -13.52     13.52 o
  -2  12   6       42.83       59.71     16.90 o
  -1  12   6      929.66      909.97     26.61 o
   0  12   6       20.19       33.39      9.93 o
   1  12   6      432.63      471.66     19.50 o
   2  12   6        1.30       -1.70      6.04 o
   3  12   6       23.11        7.95      7.45 o
   4  12   6       63.59       66.88      9.43 o
   5  12   6      208.63      231.86     13.43 o
   6  12   6        0.76       -3.49      8.41 o
   7  12   6      159.61      159.64     13.15 o
   8  12   6        0.54      -11.34     11.34 o
   9  12   6      174.73      182.00     14.46 o
  -8  13   6       71.69       40.56     21.40 o
  -7  13   6       16.96       -7.89     18.02 o
  -6  13   6       43.90       56.33     20.28 o
  -5  13   6        2.75      -15.77     15.77 o
  -4  13   6        4.35        3.38     15.77 o
  -3  13   6       39.80       18.02     15.77 o
  -2  13   6       30.90       12.39     14.65 o
  -1  13   6       29.64       48.44     16.90 o
   0  13   6      336.69      353.66     24.22 o
   1  13   6       13.16        8.45     10.36 o
   2  13   6      130.25      134.95     14.27 o
   3  13   6      277.46      329.37     18.71 o
   4  13   6       96.72      111.18     11.02 o
   5  13   6      191.39      217.78     13.63 o
   6  13   6       16.99       15.76      9.43 o
   7  13   6        0.00       -6.32     10.99 o
   8  13   6       66.56       76.34     12.10 o
  -6  14   6       40.37        5.63     20.28 o
  -5  14   6        4.71        4.51     18.02 o
  -4  14   6      329.49      388.66     31.54 o
  -3  14   6       11.37       21.40     18.02 o
  -2  14   6      144.98      129.55     22.53 o
  -1  14   6       13.63      -11.27     15.77 o
   0  14   6        4.94       -5.63     15.77 o
   1  14   6       20.18       25.29     11.53 o
   2  14   6      140.26      159.34     15.93 o
   3  14   6       22.77       31.14     12.33 o
   4  14   6      134.42      195.39     17.11 o
   5  14   6       25.85       25.35     12.75 o
   6  14   6        2.17        2.25     12.75 o
  -4  15   6       16.15       23.66     21.40 o
  -3  15   6      100.68      109.28     23.66 o
  -2  15   6       21.42       25.91     19.15 o
  -1  15   6       16.49       19.15     18.02 o
   0  15   6        2.16      -16.90     16.90 o
   1  15   6        4.59      -15.77     15.77 o
   2  15   6       94.53      106.41     32.11 o
   3  15   6      154.02      200.45     33.23 o
   4  15   6        5.56       10.67     12.67 o
 -13   0   7        3.32       -2.25     15.77 o
 -11   0   7       86.19       60.83     18.02 o
  -9   0   7       63.68       56.28      6.34 o
  -7   0   7      484.19      445.71      9.18 o
  -5   0   7     1789.58     1567.32     23.03 o
  -3   0   7     4895.42     4859.51     63.29 o
  -1   0   7       73.01       79.56      2.79 o
   1   0   7     9402.16     9517.49    108.29 o
   3   0   7     7249.62     6994.85     91.43 o
   5   0   7      842.94      862.58     15.74 o
   7   0   7      218.11      190.65      8.30 o
   9   0   7     1010.85     1062.53     21.03 o
  11   0   7      216.74      264.99     15.87 o
  13   0   7       10.52       10.22     14.08 o
 -14   1   7       49.37       43.52     14.65 o
 -13   1   7      166.21      189.91     18.32 o
 -12   1   7      566.70      613.60     26.29 o
 -11   1   7      121.99      141.54     11.43 o
 -10   1   7      100.02      111.59      8.31 o
  -9   1   7        1.48       -3.26      4.28 o
  -8   1   7       87.61       89.54      4.84 o
  -7   1   7      178.04      163.26      5.21 o
  -6   1   7     1856.15     1829.46     20.36 o
  -5   1   7      232.76      224.14      4.22 o
  -4   1   7     4028.13     3965.88     37.14 o
  -3   1   7     2700.79     2846.49     31.32 o
  -2   1   7       56.33       77.10      3.31 o
  -1   1   7     1213.16     1119.05     23.06 o
   0   1   7     1311.02     1298.17     12.10 o
   1   1   7     3575.32     3624.42     36.15 o
   2   1   7     8668.36     8498.86     77.58 o
   3   1   7      830.42      872.30      9.16 o
   4   1   7     3406.74     3472.32     33.35 o
   5   1   7      121.60      115.50      4.29 o
   6   1   7       94.63       83.08      4.29 o
   7   1   7        3.64       -2.63      2.71 o
   8   1   7      412.54      382.01      8.05 o
   9   1   7       51.79       43.64      4.72 o
  10   1   7     1165.67     1159.32     22.09 o
  11   1   7      611.01      555.58     17.89 o
  12   1   7       77.40       73.07      8.55 o
  13   1   7       39.88       49.11     10.60 o
  14   1   7       18.01       11.55      8.45 o
 -14   2   7       18.18       21.40     13.13 o
 -13   2   7       35.78       35.49     13.54 o
 -12   2   7       16.97       18.63      9.97 o
 -11   2   7      195.56      213.36     10.80 o
 -10   2   7      199.54      224.06     10.53 o
  -9   2   7        0.28       -4.88      5.69 o
  -8   2   7      457.56      460.94      9.66 o
  -7   2   7        2.18        0.49      2.57 o
  -6   2   7      408.40      390.19      7.72 o
  -5   2   7     1049.83     1078.75     16.82 o
  -4   2   7     1908.26     1935.15     22.25 o
  -3   2   7      220.82      242.77      8.84 o
  -2   2   7     1482.18     1448.74     18.81 o
  -1   2   7       57.99       69.65      2.63 o
   0   2   7       23.02       49.60      2.35 o
   1   2   7      150.88      138.53      3.02 o
   2   2   7      237.22      248.04      4.11 o
   3   2   7     3865.14     3918.99     35.46 o
   4   2   7     3677.88     3675.58     35.84 o
   5   2   7     1356.00     1295.48     14.84 o
   6   2   7      616.95      571.78      9.29 o
   7   2   7      301.58      278.58      6.91 o
   8   2   7     1484.83     1397.01     17.22 o
   9   2   7      209.99      206.90      6.79 o
  10   2   7       98.36      126.97      8.98 o
  11   2   7      254.70      263.83     10.25 o
  12   2   7      214.79      216.99     11.81 o
  13   2   7       58.10       53.32      9.28 o
  14   2   7        1.19       -6.94      7.98 o
 -14   3   7        0.35      -12.75     12.75 o
 -13   3   7       22.29        8.58     13.52 o
 -12   3   7       31.81       30.36      9.61 o
 -11   3   7      439.96      428.13     14.12 o
 -10   3   7      101.83      122.53     10.73 o
  -9   3   7     1198.19     1179.52     22.44 o
  -8   3   7       74.49       67.13      4.89 o
  -7   3   7      432.32      440.60      6.83 o
  -6   3   7       90.79       77.54      5.20 o
  -5   3   7      159.41      158.37      7.31 o
  -4   3   7      607.67      571.80     11.78 o
  -3   3   7     5454.95     5419.03     64.14 o
  -2   3   7       62.35       84.07      3.53 o
  -1   3   7     1865.61     1697.35     19.57 o
   0   3   7     1270.32     1390.55     14.15 o
   1   3   7     4396.20     4511.30     41.31 o
   2   3   7       32.03       50.00      3.81 o
   3   3   7     1883.05     1796.29     17.70 o
   4   3   7        1.66       -0.98      2.37 o
   5   3   7     1878.72     1796.72     22.24 o
   6   3   7       52.86       62.37      4.11 o
   7   3   7      241.40      225.18      9.22 o
   8   3   7        5.78        7.24      3.69 o
   9   3   7      207.36      217.57      6.96 o
  10   3   7       11.54       17.83      6.46 o
  11   3   7      159.23      197.94     13.50 o
  12   3   7      136.78      152.23     13.50 o
  13   3   7       82.71       69.85     10.79 o
  14   3   7        6.34        7.45      9.71 o
 -14   4   7        8.61       12.42     13.92 o
 -13   4   7        0.41        7.56     10.81 o
 -12   4   7      176.11      195.61     13.81 o
 -11   4   7        1.80        7.00      8.41 o
 -10   4   7      333.70      339.76     14.80 o
  -9   4   7        3.37       11.96      5.89 o
  -8   4   7       47.33       52.30      6.16 o
  -7   4   7       12.39       12.48      3.79 o
  -6   4   7      144.81      146.24      4.18 o
  -5   4   7      268.18      281.67      8.57 o
  -4   4   7     1476.66     1480.07     22.93 o
  -3   4   7       88.54       97.00      4.21 o
  -2   4   7     2382.37     2109.15     24.19 o
  -1   4   7      223.81      248.70      4.04 o
   0   4   7     1642.86     1578.50     15.24 o
   1   4   7        0.27        1.69      2.06 o
   2   4   7       29.40       53.83      2.44 o
   3   4   7     2241.45     2416.12     24.44 o
   4   4   7     3761.66     3667.76     41.09 o
   5   4   7      812.54      735.53     11.57 o
   6   4   7     1086.54      985.67     14.65 o
   7   4   7       16.47       15.63      3.75 o
   8   4   7        7.03        9.08      4.72 o
   9   4   7      390.99      342.21     18.90 o
  10   4   7       29.65       21.41      7.75 o
  11   4   7       47.82       45.03      9.11 o
  12   4   7      218.22      228.76     14.28 o
  13   4   7        2.44       -8.22      8.22 o
 -13   5   7       29.89       26.51     12.87 o
 -12   5   7        3.79       -6.72     18.02 o
 -11   5   7      532.40      484.99     22.61 o
 -10   5   7        1.45        1.19      7.57 o
  -9   5   7      244.07      251.02     10.95 o
  -8   5   7       78.33       81.65      7.02 o
  -7   5   7     1626.83     1573.68     26.44 o
  -6   5   7      533.01      517.41     10.80 o
  -5   5   7      446.07      430.02     11.35 o
  -4   5   7     1628.07     1627.37     21.81 o
  -3   5   7     3451.36     3501.72     42.30 o
  -2   5   7      114.63      134.87      3.79 o
  -1   5   7       29.22       54.95      2.91 o
   0   5   7      124.79      185.91      4.14 o
   1   5   7      142.31      138.42      4.02 o
   2   5   7      324.80      307.30      6.87 o
   3   5   7      228.22      221.62      7.73 o
   4   5   7      579.45      634.30     11.97 o
   5   5   7     2224.69     2137.18     26.08 o
   6   5   7      359.09      349.34     10.24 o
   7   5   7      184.20      188.79      8.04 o
   8   5   7        5.24        5.00      4.92 o
   9   5   7      103.39      106.87     10.73 o
  10   5   7      151.19      145.78     11.40 o
  11   5   7       73.74       72.06     10.27 o
  12   5   7       44.05       55.32     10.37 o
  13   5   7      164.33      175.98     14.28 o
 -13   6   7      124.78      136.31     15.67 o
 -12   6   7       14.05       25.00     10.37 o
 -11   6   7      154.84      150.14     15.87 o
 -10   6   7      146.42      161.85     15.40 o
  -9   6   7       29.48       26.41     10.24 o
  -8   6   7      313.84      312.80     23.20 o
  -7   6   7       79.50       72.79      6.49 o
  -6   6   7      614.95      599.79     16.42 o
  -5   6   7      715.89      716.57     20.24 o
  -4   6   7        3.23       13.75      5.54 o
  -3   6   7      325.28      326.61      5.60 o
  -2   6   7     1813.30     1760.64     19.34 o
  -1   6   7      436.88      369.31      8.73 o
   0   6   7     3027.17     3181.44     32.92 o
   1   6   7      264.52      218.52      4.98 o
   2   6   7       42.02       40.59      3.50 o
   3   6   7      928.75      909.70     14.87 o
   4   6   7       98.90       95.89      5.54 o
   5   6   7      309.99      312.19      8.86 o
   6   6   7      828.60      835.61     15.49 o
   7   6   7      410.21      409.81     11.15 o
   8   6   7      207.87      210.82      9.23 o
   9   6   7     1126.66     1108.24     25.76 o
  10   6   7       18.54       14.05      8.41 o
  11   6   7      121.23      113.98     15.36 o
  12   6   7       13.97       12.77      9.11 o
  13   6   7       31.30       16.15      9.76 o
 -13   7   7        0.09        5.63     19.15 o
 -12   7   7      185.88      213.23     15.52 o
 -11   7   7        0.20       -2.34      8.87 o
 -10   7   7      182.73      203.93     19.71 o
  -9   7   7       16.94       21.40     12.39 o
  -8   7   7        7.01       18.12     12.39 o
  -7   7   7      344.03      331.16     11.50 o
  -6   7   7     1277.88     1250.46     22.48 o
  -5   7   7        1.14       -4.30      4.30 o
  -4   7   7     2981.23     2893.78     46.94 o
  -3   7   7       14.79       13.87      3.11 o
  -2   7   7       29.59       33.86      2.82 o
  -1   7   7      763.28      802.71     10.75 o
   0   7   7     2938.47     2899.39     30.74 o
   1   7   7        3.42        1.64      2.43 o
   2   7   7     3557.15     3536.98     44.27 o
   3   7   7        4.15        3.70      3.48 o
   4   7   7      523.24      522.33     11.37 o
   5   7   7        2.41       -4.12      4.12 o
   6   7   7        4.60        2.18      4.90 o
   7   7   7      265.28      237.88     11.96 o
   8   7   7      169.75      171.65      9.97 o
   9   7   7       71.23       78.60      9.91 o
  10   7   7      477.31      459.60     17.09 o
  11   7   7       11.45        8.02      8.66 o
  12   7   7        1.84       14.75      9.52 o
 -12   8   7       30.70       47.94     12.13 o
 -11   8   7        0.45        1.39      9.71 o
 -10   8   7        5.11       -7.89      9.11 o
  -9   8   7       70.89       46.40     10.37 o
  -8   8   7        0.14       -8.76      8.76 o
  -7   8   7      622.70      585.22     22.26 o
  -6   8   7       78.84       87.53      8.87 o
  -5   8   7      234.02      267.79     10.25 o
  -4   8   7      204.58      199.92      9.76 o
  -3   8   7      796.65      778.03     14.27 o
  -2   8   7      146.94      149.35      5.94 o
  -1   8   7      323.50      321.69      6.80 o
   0   8   7       95.54       86.62      3.81 o
   1   8   7     1172.83     1134.96     17.50 o
   2   8   7       23.05       14.27      4.08 o
   3   8   7     1017.42      970.18     16.50 o
   4   8   7      467.82      448.55     11.17 o
   5   8   7       64.88       64.36      6.14 o
   6   8   7       14.74       12.31      5.40 o
   7   8   7      469.04      445.32     13.72 o
   8   8   7       43.43       24.90     11.44 o
   9   8   7      355.76      320.25     14.93 o
  10   8   7        7.11        6.47      8.83 o
  11   8   7      141.22      131.97     12.98 o
  12   8   7        0.59        1.52      9.52 o
 -11   9   7        8.61       -2.13      9.96 o
 -10   9   7        4.89       -2.13      9.59 o
  -9   9   7       53.97       64.79     11.06 o
  -8   9   7      414.33      386.65     18.00 o
  -7   9   7        5.06        0.80      7.75 o
  -6   9   7       72.14       95.74      9.48 o
  -5   9   7        3.71        5.48      5.71 o
  -4   9   7        3.36        1.04      5.33 o
  -3   9   7      361.97      351.72      9.17 o
  -2   9   7        1.09       -4.20      4.58 o
  -1   9   7      377.97      343.08     10.53 o
   0   9   7      253.41      230.51      7.77 o
   1   9   7        0.43       -3.12      3.99 o
   2   9   7      139.12      142.53      6.90 o
   3   9   7        0.33        3.15      4.53 o
   4   9   7      451.11      442.64     11.27 o
   5   9   7      101.07      119.03      7.65 o
   6   9   7      250.87      268.29     10.16 o
   7   9   7      137.56      140.60     11.02 o
   8   9   7       97.89       90.30     10.37 o
   9   9   7        0.66       -7.75      7.75 o
  10   9   7      180.35      190.63     13.63 o
  11   9   7       28.01       36.03     10.57 o
 -11  10   7      238.91      310.26     18.62 o
 -10  10   7      299.27      312.19     18.56 o
  -9  10   7       14.93       19.51     12.13 o
  -8  10   7       45.14       65.40     13.82 o
  -7  10   7      289.12      325.06     15.38 o
  -6  10   7        9.49        9.61      7.75 o
  -5  10   7       13.98       17.20      7.57 o
  -4  10   7       71.99       58.08      8.64 o
  -3  10   7      882.63      818.85     20.49 o
  -2  10   7      371.15      399.72     13.49 o
  -1  10   7      197.62      158.35     16.85 o
   0  10   7       45.83       47.38      6.42 o
   1  10   7      553.92      573.14     12.44 o
   2  10   7        2.36       -4.42      4.42 o
   3  10   7       64.20       59.70      6.14 o
   4  10   7       11.18        4.27      5.32 o
   5  10   7      104.34      114.33      8.86 o
   6  10   7      318.68      310.42     14.28 o
   7  10   7      110.02      130.35     18.24 o
   8  10   7        9.97        2.00      8.41 o
   9  10   7       21.08        7.51      9.11 o
  10  10   7        4.06        3.30      9.31 o
  11  10   7        7.90        7.42     10.18 o
 -10  11   7        6.98       15.03     10.61 o
  -9  11   7      230.32      253.84     16.01 o
  -8  11   7       35.79       30.45     10.37 o
  -7  11   7       37.05       28.98      9.91 o
  -6  11   7        8.12        0.24      9.08 o
  -5  11   7        0.18       -7.10      7.10 o
  -4  11   7        4.40        5.63     13.52 o
  -3  11   7      535.96      519.34     30.42 o
  -2  11   7       19.67       14.65     13.52 o
  -1  11   7      782.04      768.75     30.98 o
   0  11   7       39.81       56.33      9.46 o
   1  11   7       28.18       16.79      9.24 o
   2  11   7      104.11       76.78      7.81 o
   3  11   7       72.83       68.18     10.24 o
   4  11   7      114.71      121.79      9.76 o
   5  11   7      669.89      646.35     19.05 o
   6  11   7        0.05       -1.19      7.95 o
   7  11   7      140.96      156.69     12.71 o
   8  11   7        2.80       -8.22      8.22 o
   9  11   7       23.73       17.68     16.65 o
  10  11   7        0.12       13.95      9.96 o
  -9  12   7        2.06      -10.14     10.14 o
  -8  12   7      191.00      196.11     19.14 o
  -7  12   7       51.96       36.21     10.37 o
  -6  12   7       10.63       11.27     15.77 o
  -5  12   7      104.60       79.99     19.15 o
  -4  12   7      141.05      175.74     22.53 o
  -3  12   7        8.97        1.13     13.52 o
  -2  12   7      702.69      624.11     33.80 o
  -1  12   7       38.58       39.43     15.77 o
   0  12   7       78.03       72.97     11.07 o
   1  12   7      291.06      296.18     16.67 o
   2  12   7        7.07        0.19      7.24 o
   3  12   7       28.92       22.68      8.00 o
   4  12   7       28.42       30.12      8.60 o
   5  12   7       94.55       89.24     10.68 o
   6  12   7      192.66      186.26     13.01 o
   7  12   7       12.59        6.57     11.37 o
   8  12   7       17.05        6.57      9.71 o
   9  12   7        3.15        1.52     10.37 o
  -7  13   7        2.11      -16.90     16.90 o
  -6  13   7      141.86       87.87     21.40 o
  -5  13   7       42.81       39.43     19.15 o
  -4  13   7       48.26       31.54     16.90 o
  -3  13   7        2.88        9.01     15.77 o
  -2  13   7        0.14        5.63     14.65 o
  -1  13   7       16.72        2.25     14.65 o
   0  13   7       41.82       16.90     15.77 o
   1  13   7        6.15      -11.76     15.77 o
   2  13   7       74.00       66.24     12.67 o
   3  13   7       31.07       43.34     23.66 o
   4  13   7       41.65       55.30     10.18 o
   5  13   7       23.49       28.86      9.71 o
   6  13   7       13.10        4.93      9.11 o
   7  13   7       46.52       63.68     11.54 o
  -6  14   7        2.51      -10.14     18.02 o
  -5  14   7      131.50      118.29     24.78 o
  -4  14   7        0.38       -3.38     18.02 o
  -3  14   7        2.92      -15.77     15.77 o
  -2  14   7       42.97       23.66     18.02 o
  -1  14   7        5.91       -9.01     16.90 o
   0  14   7      136.51      116.04     21.40 o
   1  14   7       36.20       59.71     19.15 o
   2  14   7        2.17       12.97     11.53 o
   3  14   7       74.16       68.29     13.92 o
   4  14   7       29.39       54.18     13.54 o
   5  14   7        2.26      -11.53     11.53 o
   6  14   7       65.58       56.37     11.59 o
  -3  15   7       79.15       83.37     22.53 o
  -2  15   7       14.84        6.76     19.15 o
  -1  15   7       14.01        6.76     19.15 o
   0  15   7       51.74       43.94     20.28 o
   1  15   7        5.38        1.13     18.02 o
   2  15   7      202.89      224.19     27.04 o
   3  15   7        1.10       -2.10     11.87 o
 -14   0   8       21.36       48.44     20.28 o
 -12   0   8      237.76      264.74     28.16 o
 -10   0   8        0.65        2.25     13.52 o
  -8   0   8      250.15      234.24      9.22 o
  -6   0   8       25.78        9.92      2.85 o
  -4   0   8      340.45      382.80      7.55 o
  -2   0   8      130.95      126.60      3.64 o
   0   0   8     8796.73     8685.40    129.22 o
   2   0   8     5245.76     5157.79     60.38 o
   4   0   8      820.70      889.66     22.49 o
   6   0   8      732.26      701.69     14.45 o
   8   0   8     1171.05     1130.36     21.43 o
  10   0   8        8.95       14.27     15.77 o
  12   0   8      159.29      139.68     14.34 o
  14   0   8      227.14      247.36     18.71 o
 -14   1   8        0.37        0.20     13.13 o
 -13   1   8        9.80       23.09     12.75 o
 -12   1   8        0.23        3.38     11.15 o
 -11   1   8       66.11       75.08     13.92 o
 -10   1   8      241.05      243.55     17.82 o
  -9   1   8      310.02      306.69     12.93 o
  -8   1   8      206.39      239.30      7.41 o
  -7   1   8      645.49      584.07      8.97 o
  -6   1   8       17.05       14.27      2.38 o
  -5   1   8     2076.01     2073.38     19.59 o
  -4   1   8       46.32       86.95      5.41 o
  -3   1   8      677.13      676.29     10.27 o
  -2   1   8     1629.03     1849.52     23.01 o
  -1   1   8      203.47      151.39      3.06 o
   0   1   8      308.24      355.49      5.52 o
   1   1   8     4528.96     4352.59     43.32 o
   2   1   8     1039.67     1043.72     11.58 o
   3   1   8      154.78      130.53      3.87 o
   4   1   8     2562.24     2603.54     24.70 o
   5   1   8     1075.61      984.30     13.15 o
   6   1   8     1210.71     1160.43     15.27 o
   7   1   8     1384.57     1320.62     16.32 o
   8   1   8      158.74      148.78      5.66 o
   9   1   8      501.51      447.28      9.84 o
  10   1   8       15.26       15.67      6.00 o
  11   1   8        8.93       16.37      6.57 o
  12   1   8        2.50        3.49      7.02 o
  13   1   8      121.48      150.21     11.12 o
  14   1   8        0.10       -5.91      7.89 o
 -14   2   8       36.56       42.32     14.59 o
 -13   2   8       94.28      104.13     15.87 o
 -12   2   8       31.04       34.36     12.75 o
 -11   2   8      353.67      298.04     14.75 o
 -10   2   8      510.26      503.33     14.36 o
  -9   2   8      627.37      617.98     18.88 o
  -8   2   8      672.16      671.42     12.96 o
  -7   2   8       24.64       16.36      2.66 o
  -6   2   8     2343.16     2220.08     27.66 o
  -5   2   8     8623.48     8959.18     88.12 o
  -4   2   8      892.42      926.47     15.74 o
  -3   2   8     5674.86     5832.58     77.73 o
  -2   2   8     2235.16     2301.48     28.78 o
  -1   2   8     1307.59     1330.34     15.61 o
   0   2   8      316.65      244.83      4.79 o
   1   2   8      769.96      791.23      9.08 o
   2   2   8     1322.87     1286.46     13.08 o
   3   2   8       42.42       28.98      2.23 o
   4   2   8      366.59      415.07      7.26 o
   5   2   8      476.87      397.82      6.87 o
   6   2   8      396.75      350.05      6.86 o
   7   2   8      208.15      208.50      6.29 o
   8   2   8      402.36      384.69      8.11 o
   9   2   8      356.49      328.68      8.16 o
  10   2   8      133.15      154.57     12.48 o
  11   2   8      288.97      303.77     10.75 o
  12   2   8      103.48       86.98      9.43 o
  13   2   8       85.72       89.97      9.99 o
  14   2   8       78.32       75.26     10.41 o
 -14   3   8        0.23      -10.03     16.34 o
 -13   3   8       36.60       49.59     16.34 o
 -12   3   8      494.21      518.35     25.08 o
 -11   3   8      223.29      233.36     11.56 o
 -10   3   8      677.21      653.22     16.67 o
  -9   3   8       13.39       21.40      5.92 o
  -8   3   8      118.37      126.61      7.62 o
  -7   3   8      263.00      266.22      7.59 o
  -6   3   8       77.95       70.06      3.20 o
  -5   3   8      174.63      169.29      6.91 o
  -4   3   8     5773.02     5624.10     67.15 o
  -3   3   8      295.94      314.16      8.58 o
  -2   3   8     1623.04     1511.85     20.39 o
  -1   3   8      818.47      865.04     11.24 o
   0   3   8     1215.55     1236.47     21.29 o
   1   3   8     2726.49     2876.49     27.79 o
   2   3   8     9589.39    10048.58     91.81 o
   3   3   8      415.72      397.80      7.75 o
   4   3   8     3406.25     3178.68     36.11 o
   5   3   8      433.94      450.77      8.64 o
   6   3   8      100.46       88.00      4.65 o
   7   3   8        6.39        2.58      3.32 o
   8   3   8      156.25      144.40      6.51 o
   9   3   8      257.55      263.60      7.67 o
  10   3   8     1665.60     1546.47     28.62 o
  11   3   8       46.40       46.32      7.73 o
  12   3   8      159.78      192.68     13.43 o
  13   3   8        9.75       -6.07      8.66 o
  14   3   8        5.26        8.27     11.53 o
 -13   4   8        7.69      -18.02     18.02 o
 -12   4   8       13.97       13.98     10.20 o
 -11   4   8      577.68      626.15     33.94 o
 -10   4   8       38.54       48.88      7.42 o
  -9   4   8      173.84      186.09     10.95 o
  -8   4   8       41.69       33.95      6.38 o
  -7   4   8        5.09       -4.20      4.20 o
  -6   4   8      405.03      390.71     10.77 o
  -5   4   8      298.13      240.01      8.27 o
  -4   4   8      141.10      172.50      6.96 o
  -3   4   8     2888.21     2590.31     36.73 o
  -2   4   8        4.98        5.10      2.39 o
  -1   4   8     2962.70     2923.64     33.98 o
   0   4   8        5.16       13.09      1.64 o
   1   4   8      244.33      208.95      4.10 o
   2   4   8      197.86      206.74      4.63 o
   3   4   8    13999.69    14496.67    150.52 o
   4   4   8      140.56      160.32      5.25 o
   5   4   8     2183.17     2013.88     24.91 o
   6   4   8        5.27        1.26      3.10 o
   7   4   8      465.27      447.97      9.65 o
   8   4   8      158.88      166.09      8.14 o
   9   4   8      326.02      310.06     11.92 o
  10   4   8        0.10       -6.70      6.70 o
  11   4   8      651.91      606.15     19.70 o
  12   4   8        0.05       -7.75      7.75 o
  13   4   8        9.74       11.34      9.31 o
 -13   5   8       66.97       89.00     15.77 o
 -12   5   8        9.22        1.61     10.81 o
 -11   5   8        8.37       16.86      9.06 o
 -10   5   8      212.16      225.23     13.63 o
  -9   5   8       78.16       66.32      7.56 o
  -8   5   8      121.38      123.39      7.96 o
  -7   5   8      110.57      126.30      8.78 o
  -6   5   8       53.94       50.86      5.76 o
  -5   5   8       97.74       99.29      6.32 o
  -4   5   8     5732.24     5769.38     77.27 o
  -3   5   8      548.89      541.23     10.64 o
  -2   5   8     1132.38     1079.82     15.34 o
  -1   5   8        6.18        3.43      1.79 o
   0   5   8      722.63      795.33      9.40 o
   1   5   8     1207.01     1241.17     13.70 o
   2   5   8      925.94      887.80     10.76 o
   3   5   8       13.50       13.48      2.72 o
   4   5   8     2871.63     2770.42     32.33 o
   5   5   8      179.78      184.81      7.12 o
   6   5   8       66.33       62.80      5.43 o
   7   5   8       77.45       81.46      6.44 o
   8   5   8      123.88      117.59      7.45 o
   9   5   8      320.85      284.31     13.43 o
  10   5   8      494.13      445.36     16.69 o
  11   5   8        4.01        3.49      9.32 o
  12   5   8      215.40      205.48     14.28 o
  13   5   8       42.50       40.69     10.37 o
 -13   6   8      111.25      105.39     13.69 o
 -12   6   8        3.46        1.84     11.63 o
 -11   6   8       89.88      116.00     14.59 o
 -10   6   8      106.49      107.06     13.79 o
  -9   6   8       90.28       85.87     10.56 o
  -8   6   8     1143.90     1112.33     37.89 o
  -7   6   8      223.50      212.30      9.55 o
  -6   6   8      478.46      496.68     12.76 o
  -5   6   8      230.90      229.85      8.99 o
  -4   6   8      455.58      413.24     14.31 o
  -3   6   8      250.27      233.68      6.35 o
  -2   6   8      234.60      198.66      4.42 o
  -1   6   8        0.31       10.09      2.27 o
   0   6   8      742.69      708.22      9.83 o
   1   6   8        2.66       -0.91      2.24 o
   2   6   8      760.10      713.78      9.42 o
   3   6   8      487.26      476.35     10.13 o
   4   6   8       12.51       14.19      4.03 o
   5   6   8      266.80      253.30      8.35 o
   6   6   8        1.96       -1.64      4.31 o
   7   6   8       42.14       38.09      5.77 o
   8   6   8      793.97      781.94     18.14 o
   9   6   8      106.67      136.61     15.33 o
  10   6   8      191.73      183.50     12.71 o
  11   6   8       35.27       34.68     11.36 o
  12   6   8      101.07      108.77     14.19 o
  13   6   8       37.96       46.05     12.71 o
 -12   7   8       32.36       33.65     11.10 o
 -11   7   8       26.73       18.02     16.90 o
 -10   7   8       42.79       58.87     16.90 o
  -9   7   8      534.46      529.41     27.04 o
  -8   7   8       89.77      105.64     12.33 o
  -7   7   8      609.62      599.69     17.96 o
  -6   7   8        0.15        3.64      3.61 o
  -5   7   8        2.27       -4.17      4.17 o
  -4   7   8        0.32        2.55      4.22 o
  -3   7   8      516.70      527.98      9.00 o
  -2   7   8      225.05      213.87      5.60 o
  -1   7   8      866.95      848.34     11.21 o
   0   7   8      118.48      137.96      4.75 o
   1   7   8     1077.84     1052.68     13.42 o
   2   7   8        2.72        5.40      3.61 o
   3   7   8      109.98      124.87      6.02 o
   4   7   8      475.33      465.58     10.85 o
   5   7   8      607.01      591.88     14.24 o
   6   7   8      302.25      302.75      9.92 o
   7   7   8      214.36      242.90      9.63 o
   8   7   8       18.19       15.02      7.81 o
   9   7   8      318.28      309.59     14.49 o
  10   7   8       14.21       20.53      8.87 o
  11   7   8       18.99        6.37      8.87 o
  12   7   8        4.02        3.98      9.26 o
 -12   8   8       11.31       12.73     10.68 o
 -11   8   8       66.63       67.88     11.67 o
 -10   8   8        0.39        3.71      9.26 o
  -9   8   8        2.43       -9.56      9.56 o
  -8   8   8      582.24      640.03     24.21 o
  -7   8   8      159.95      149.32     13.47 o
  -6   8   8      160.20      150.55     10.37 o
  -5   8   8        0.19       -3.37      4.80 o
  -4   8   8       11.10        9.74      4.32 o
  -3   8   8       63.73       51.82      7.64 o
  -2   8   8     1011.09     1031.57     14.46 o
  -1   8   8        1.00       -1.60      2.89 o
   0   8   8     1573.35     1499.65     19.64 o
   1   8   8      101.02       99.80      5.60 o
   2   8   8      447.14      414.28      9.92 o
   3   8   8      873.39      833.29     15.08 o
   4   8   8       55.69       48.82      5.54 o
   5   8   8        4.84       -4.87      4.87 o
   6   8   8     1221.45     1200.05     20.69 o
   7   8   8       10.94        9.78      7.35 o
   8   8   8      442.12      450.64     16.18 o
   9   8   8       18.96       11.75      8.22 o
  10   8   8      278.86      274.47     15.17 o
  11   8   8        4.18        1.25      9.06 o
  12   8   8        7.51        1.38     10.15 o
 -11   9   8       48.30       53.39     11.87 o
 -10   9   8      106.73      132.59     13.63 o
  -9   9   8       41.96       49.83     10.37 o
  -8   9   8        6.35       -1.43      8.66 o
  -7   9   8      529.05      535.20     22.30 o
  -6   9   8       26.28       30.69      9.93 o
  -5   9   8      815.35      785.43     20.59 o
  -4   9   8      160.16      158.00      8.94 o
  -3   9   8      158.07      143.62      8.46 o
  -2   9   8       20.51        8.55      3.78 o
  -1   9   8     1205.75     1204.91     18.54 o
   0   9   8      179.10      163.39      7.01 o
   1   9   8      377.75      420.74     10.99 o
   2   9   8      109.44      117.75      9.52 o
   3   9   8     1100.53     1037.34     17.79 o
   4   9   8       20.59       22.24      5.43 o
   5   9   8      257.64      250.39     10.11 o
   6   9   8        0.54       -6.04      6.04 o
   7   9   8      279.57      254.31     13.43 o
   8   9   8        4.27       -1.37      8.22 o
   9   9   8      133.12      145.13     12.50 o
  10   9   8       14.19       14.39      9.31 o
  11   9   8       34.85       14.24      9.96 o
 -11  10   8       86.10      109.28     23.66 o
 -10  10   8       27.05       26.90     10.83 o
  -9  10   8       71.97       52.18     11.06 o
  -8  10   8      153.13      180.30     14.09 o
  -7  10   8        1.18        2.88      8.83 o
  -6  10   8      105.22       94.12     16.34 o
  -5  10   8      124.60      151.52     12.35 o
  -4  10   8        7.62       -6.44      6.44 o
  -3  10   8      948.24      886.60     38.30 o
  -2  10   8      273.62      242.91     11.40 o
  -1  10   8       23.80       32.36      5.55 o
   0  10   8      455.91      491.57     13.01 o
   1  10   8       16.97       16.61      4.90 o
   2  10   8       29.08       22.03      5.13 o
   3  10   8        2.52       -4.82      4.82 o
   4  10   8       76.93       57.61      7.32 o
   5  10   8      325.64      316.46     12.10 o
   6  10   8      270.49      276.96     14.91 o
   7  10   8        3.14        2.02      8.00 o
   8  10   8        1.72        0.49      8.22 o
   9  10   8        2.24       -4.46      8.41 o
  10  10   8       19.00       16.61      9.96 o
 -10  11   8        2.19       -6.49     10.18 o
  -9  11   8       11.74        9.99     10.18 o
  -8  11   8       14.21       -2.72      9.52 o
  -7  11   8        0.79       -8.66      8.66 o
  -6  11   8      144.78      124.32     15.84 o
  -5  11   8       14.00        9.49      8.00 o
  -4  11   8      195.73      209.54     22.53 o
  -3  11   8        0.54       -6.76     12.39 o
  -2  11   8       95.26       90.12     16.90 o
  -1  11   8       99.17       92.38     16.90 o
   0  11   8       79.33       69.81      8.17 o
   1  11   8       27.66        5.56      6.70 o
   2  11   8       23.02       24.27      6.43 o
   3  11   8       33.22       38.59      7.02 o
   4  11   8      785.89      796.58     24.23 o
   5  11   8       17.52        7.71      8.00 o
   6  11   8       53.62       44.97      9.52 o
   7  11   8       72.69       76.23     10.83 o
   8  11   8        4.46       -3.54      8.66 o
   9  11   8        1.22       -3.56      9.31 o
  10  11   8        7.49       -6.95     11.53 o
  -9  12   8       77.44       79.11     12.75 o
  -8  12   8        0.07        0.67      9.96 o
  -7  12   8       83.03       87.40     14.59 o
  -6  12   8        1.86      -14.65     14.65 o
  -5  12   8      141.12      152.09     22.53 o
  -4  12   8       29.06       10.14     15.77 o
  -3  12   8      205.40      254.60     24.78 o
  -2  12   8       24.91       14.65     15.77 o
  -1  12   8        4.89      -13.52     13.52 o
   0  12   8      129.68      107.02     19.15 o
   1  12   8      322.28      352.26     17.47 o
   2  12   8       21.32        0.94      7.52 o
   3  12   8       16.35       19.49      9.75 o
   4  12   8       52.69       49.96      9.26 o
   5  12   8      168.90      206.87     13.18 o
   6  12   8       13.21       20.38      9.31 o
   7  12   8        0.38       -1.77      9.14 o
   8  12   8       28.57        8.48      9.95 o
  -7  13   8       60.08       42.81     21.40 o
  -6  13   8       11.53       23.66     19.15 o
  -5  13   8        8.97        1.13     16.90 o
  -4  13   8       94.05      130.68     22.53 o
  -3  13   8       22.94       14.65     16.90 o
  -2  13   8      229.03      215.17     24.78 o
  -1  13   8       43.59       46.19     18.02 o
   0  13   8       77.53       66.47     18.02 o
   1  13   8       19.41       10.14     15.77 o
   2  13   8       30.81       21.97     18.59 o
   3  13   8        0.16      -10.26     10.26 o
   4  13   8       97.39      106.25     11.48 o
   5  13   8       38.50       44.28     11.50 o
   6  13   8       27.26        8.77      9.77 o
   7  13   8       41.83       39.92     11.02 o
  -5  14   8        0.97      -18.02     18.02 o
  -4  14   8       13.23       -7.89     18.02 o
  -3  14   8        5.61        9.01     18.02 o
  -2  14   8       73.46       64.21     20.28 o
  -1  14   8        0.78       -3.38     16.90 o
   0  14   8       49.60       30.42     19.15 o
   1  14   8        2.76      -15.77     15.77 o
   2  14   8      138.00      126.17     22.53 o
   3  14   8       53.02       43.49     13.13 o
   4  14   8        0.05       -4.65     12.33 o
   5  14   8       11.75       11.83     12.75 o
  -3  15   8      170.15      235.45     29.29 o
  -2  15   8      121.42      134.06     24.78 o
  -1  15   8       42.05       54.07     21.40 o
   0  15   8        0.80      -18.02     18.02 o
   1  15   8       61.17       20.28     19.15 o
   2  15   8        0.37        5.63     20.28 o
   3  15   8       12.60       -3.38     19.15 o
 -13   0   9      119.26      123.92     23.66 o
 -11   0   9      227.61      269.25     28.16 o
  -9   0   9     6647.04     6592.63    184.76 o
  -7   0   9       31.94       29.94      3.57 o
  -5   0   9      377.63      445.86      9.11 o
  -3   0   9     1135.93     1129.89     16.49 o
  -1   0   9     6317.39     6536.56     84.53 o
   1   0   9     2689.64     3092.00     41.91 o
   3   0   9     6636.42     6832.62     90.01 o
   5   0   9     2665.74     2609.05     38.10 o
   7   0   9       45.40       41.23      5.27 o
   9   0   9      116.63      108.72      9.11 o
  11   0   9      974.16      926.74     28.27 o
  13   0   9      239.74      256.78     17.91 o
 -14   1   9        1.05       -2.82     12.75 o
 -13   1   9       39.98       58.93     14.34 o
 -12   1   9       19.60       16.34     11.95 o
 -11   1   9      622.01      637.92     35.49 o
 -10   1   9      862.88      870.11     29.86 o
  -9   1   9       50.71       65.79      6.76 o
  -8   1   9      188.11      196.60      7.08 o
  -7   1   9     1070.46     1094.17     13.79 o
  -6   1   9      192.55      177.19      4.04 o
  -5   1   9      761.13      768.65      8.56 o
  -4   1   9     1182.55     1093.16     11.67 o
  -3   1   9     3477.00     3706.01     44.56 o
  -2   1   9     8292.20     8245.19     75.00 o
  -1   1   9       44.89       73.84      3.91 o
   0   1   9     2322.18     2183.24     22.65 o
   1   1   9        1.11        9.11      1.52 o
   2   1   9       38.31       61.51      2.57 o
   3   1   9     1889.09     1955.68     18.10 o
   4   1   9     2841.59     2690.56     27.03 o
   5   1   9      584.04      628.95      9.26 o
   6   1   9      305.75      257.31      6.57 o
   7   1   9      717.65      683.96     10.59 o
   8   1   9      495.61      482.05      9.25 o
   9   1   9      878.01      831.66     13.05 o
  10   1   9        3.69        4.51      6.12 o
  11   1   9       93.62      100.63      8.86 o
  12   1   9      149.40      160.70      9.51 o
  13   1   9       57.28       37.73      8.86 o
  14   1   9        8.50       -2.62     12.96 o
 -14   2   9        1.18       -7.32     12.67 o
 -13   2   9       78.81       84.26     30.98 o
 -12   2   9       11.59        1.75     14.65 o
 -11   2   9       59.69       62.62     13.52 o
 -10   2   9      572.56      608.65     16.07 o
  -9   2   9       42.72       44.10      6.31 o
  -8   2   9      316.14      307.34     25.43 o
  -7   2   9        1.87        1.13      2.83 o
  -6   2   9      156.29      132.56      4.40 o
  -5   2   9      848.11      853.43     15.79 o
  -4   2   9      531.62      464.76     12.36 o
  -3   2   9     3976.11     3934.60     53.79 o
  -2   2   9      213.49      226.20      5.60 o
  -1   2   9        9.42        7.83      2.17 o
   0   2   9     7774.63     8068.80     69.57 o
   1   2   9      179.68      186.75      4.70 o
   2   2   9     3971.51     4235.96     38.02 o
   3   2   9      222.25      160.95      4.35 o
   4   2   9     1013.86      945.22     12.61 o
   5   2   9      622.33      563.57      8.55 o
   6   2   9       68.00       78.26      4.02 o
   7   2   9      409.37      395.15      7.80 o
   8   2   9       58.97       68.57      4.62 o
   9   2   9        1.83       -3.09      4.42 o
  10   2   9      496.91      501.11     12.75 o
  11   2   9        0.38       -6.16      6.16 o
  12   2   9        1.59       -7.02      7.02 o
  13   2   9        2.12       -7.59      7.59 o
  14   2   9        0.16      -13.52     13.52 o
 -13   3   9       14.04       19.71     13.54 o
 -12   3   9       52.77       59.41     15.21 o
 -11   3   9        9.31       14.17     18.70 o
 -10   3   9      407.10      418.57     13.57 o
  -9   3   9        6.40        6.41      6.02 o
  -8   3   9      293.09      306.07     10.42 o
  -7   3   9      746.10      725.76     15.36 o
  -6   3   9      996.86      990.00     18.08 o
  -5   3   9      630.29      625.28     12.98 o
  -4   3   9     3442.73     3544.07     43.89 o
  -3   3   9       63.69       48.63      3.44 o
  -2   3   9      748.67      832.51     12.78 o
  -1   3   9       76.71      102.17      3.32 o
   0   3   9     1739.86     1909.62     22.29 o
   1   3   9     1418.58     1216.25     13.20 o
   2   3   9       15.78       29.88      2.57 o
   3   3   9     3432.72     3287.74     34.43 o
   4   3   9      186.01      182.18      5.58 o
   5   3   9      690.50      661.16     11.03 o
   6   3   9       72.86       80.54      6.30 o
   7   3   9      255.78      279.34      7.78 o
   8   3   9        0.84        2.81      4.11 o
   9   3   9     1501.37     1407.85     21.10 o
  10   3   9      280.94      255.93     20.93 o
  11   3   9      110.13      112.73     10.83 o
  12   3   9        1.35       -3.38      8.46 o
  13   3   9       19.75        5.66      9.31 o
 -13   4   9       78.39       61.96     22.53 o
 -12   4   9      295.78      321.78     21.90 o
 -11   4   9       68.37       74.92     10.53 o
 -10   4   9        0.18       -5.68      5.68 o
  -9   4   9        0.52        9.03      6.02 o
  -8   4   9       10.55        2.05      5.44 o
  -7   4   9       35.04       43.80      5.68 o
  -6   4   9     1620.85     1644.33     26.70 o
  -5   4   9      161.70      154.69      7.07 o
  -4   4   9     1481.61     1473.19     23.33 o
  -3   4   9      353.94      369.59      8.99 o
  -2   4   9      156.64      175.30      6.28 o
  -1   4   9     1170.60     1302.32     17.52 o
   0   4   9        3.48        7.60      1.85 o
   1   4   9      311.86      350.94      6.01 o
   2   4   9     2829.10     2710.27     28.73 o
   3   4   9        1.20        5.56      2.62 o
   4   4   9        2.29       -2.56      2.72 o
   5   4   9        0.11       -2.11      2.91 o
   6   4   9       30.27       26.12      3.73 o
   7   4   9      135.41      125.76      7.03 o
   8   4   9     2313.04     2225.29     32.28 o
   9   4   9       61.50       39.23      8.22 o
  10   4   9      602.63      552.09     18.21 o
  11   4   9       30.58       26.66      9.11 o
  12   4   9        0.29       -8.00      8.00 o
  13   4   9        2.79       -1.83      8.87 o
 -13   5   9      505.62      528.36     39.43 o
 -12   5   9      104.67      114.22     18.02 o
 -11   5   9       41.13       33.26      9.48 o
 -10   5   9      110.00      103.13     10.75 o
  -9   5   9       51.93       43.22      7.23 o
  -8   5   9      755.70      778.03     17.52 o
  -7   5   9        3.86       -4.76      4.76 o
  -6   5   9      161.91      159.49      7.80 o
  -5   5   9     4631.27     4533.85     62.62 o
  -4   5   9      738.55      772.58     17.72 o
  -3   5   9        4.57       11.57      3.63 o
  -2   5   9      414.02      449.15     12.40 o
  -1   5   9      348.78      384.26      6.25 o
   0   5   9      146.26      139.09      3.81 o
   1   5   9     4384.22     4529.77     43.17 o
   2   5   9        0.04       -1.41      2.17 o
   3   5   9     2578.28     2580.59     30.13 o
   4   5   9      328.92      327.55      7.38 o
   5   5   9       25.81       16.02      4.08 o
   6   5   9      152.16      152.18      7.15 o
   7   5   9        8.93       -3.08      4.42 o
   8   5   9      105.30       94.83      7.22 o
   9   5   9      169.53      181.97     11.91 o
  10   5   9      271.75      271.70     14.02 o
  11   5   9      289.99      312.15     15.14 o
  12   5   9       33.14       24.65      9.52 o
  13   5   9        2.81        0.34      9.52 o
 -13   6   9        8.63       16.46     14.27 o
 -12   6   9       82.33       97.21     15.40 o
 -11   6   9       53.41       72.01     24.22 o
 -10   6   9      133.75      125.16     18.02 o
  -9   6   9      146.57      150.99     11.44 o
  -8   6   9       28.79       20.39      6.57 o
  -7   6   9       74.67       83.51      7.29 o
  -6   6   9      123.91      139.00      7.96 o
  -5   6   9       25.95       19.48      5.85 o
  -4   6   9      158.40      169.13      7.73 o
  -3   6   9     1140.44     1108.00     19.28 o
  -2   6   9        2.25        2.87      2.76 o
  -1   6   9     3066.51     3154.48     32.97 o
   0   6   9      273.98      245.50      5.00 o
   1   6   9      114.02       93.29      3.51 o
   2   6   9     1120.32     1098.68     13.17 o
   3   6   9      612.97      686.43     12.66 o
   4   6   9      510.67      500.78     10.86 o
   5   6   9      731.58      700.57     15.64 o
   6   6   9       41.23       56.96      5.91 o
   7   6   9     1150.23     1071.65     19.29 o
   8   6   9      130.25      115.09      9.88 o
   9   6   9       96.05       94.03     10.09 o
  10   6   9       41.43       47.16      9.52 o
  11   6   9       85.47       81.15     11.02 o
  12   6   9       46.46       38.25     10.37 o
  13   6   9        4.06        4.51     16.90 o
 -12   7   9        5.79        5.60     10.44 o
 -11   7   9        5.86       -3.94     17.46 o
 -10   7   9      390.59      403.41     24.78 o
  -9   7   9       37.64       52.21     11.87 o
  -8   7   9      277.62      302.61     13.97 o
  -7   7   9       80.57      103.09      8.27 o
  -6   7   9       43.22       41.47      6.28 o
  -5   7   9       14.34       19.19      5.14 o
  -4   7   9      463.39      425.24     11.50 o
  -3   7   9      240.48      225.45      8.72 o
  -2   7   9      772.37      743.73     11.08 o
  -1   7   9       17.74       20.41      2.69 o
   0   7   9      514.54      451.76      7.70 o
   1   7   9      134.10      148.56      4.91 o
   2   7   9       38.95       38.87      4.50 o
   3   7   9       26.76       34.50      4.72 o
   4   7   9      290.35      310.27      9.15 o
   5   7   9      156.37      166.73      7.63 o
   6   7   9      625.37      593.64     13.45 o
   7   7   9       69.04       49.50      6.62 o
   8   7   9      314.47      298.45     13.63 o
   9   7   9       26.24       12.09      8.22 o
  10   7   9        9.09       -3.62     10.30 o
  11   7   9       12.61       15.56      9.52 o
  12   7   9       84.33       91.63     12.32 o
 -12   8   9       34.98       24.67     17.02 o
 -11   8   9       80.68       82.64     12.53 o
 -10   8   9       22.00       13.60     11.53 o
  -9   8   9      279.95      278.31     18.92 o
  -8   8   9        5.45        4.28      9.93 o
  -7   8   9      207.29      221.55     15.52 o
  -6   8   9      243.79      224.04     11.91 o
  -5   8   9        0.27       -2.57      3.61 o
  -4   8   9        6.14       -3.05      4.45 o
  -3   8   9      459.31      478.03     12.37 o
  -2   8   9       27.78       29.73      4.98 o
  -1   8   9     1548.92     1535.13     19.87 o
   0   8   9      229.96      241.40      7.55 o
   1   8   9      163.34      156.77      6.59 o
   2   8   9        1.14       -3.41      3.91 o
   3   8   9       44.07       51.58      5.43 o
   4   8   9        6.70       -1.91      4.62 o
   5   8   9      980.58      961.21     17.50 o
   6   8   9        1.67        1.52      5.45 o
   7   8   9      209.72      199.16     12.13 o
   8   8   9      106.58      106.29     10.41 o
   9   8   9       10.84        0.77      8.00 o
  10   8   9        8.39        3.68      8.66 o
  11   8   9       33.04       20.17      9.85 o
  12   8   9       18.04       25.35     12.75 o
 -11   9   9      122.85      133.96     13.81 o
 -10   9   9        4.55       -1.89      9.52 o
  -9   9   9       10.97        3.35      9.26 o
  -8   9   9      139.79      124.65     14.72 o
  -7   9   9       29.50       21.40     10.36 o
  -6   9   9        7.09       -1.57     10.14 o
  -5   9   9      275.12      254.35     17.46 o
  -4   9   9      144.34      137.59      8.02 o
  -3   9   9      256.74      189.69     10.08 o
  -2   9   9      804.61      789.15     16.31 o
  -1   9   9      132.08      135.85      7.81 o
   0   9   9      354.17      340.38      9.29 o
   1   9   9      687.95      695.30     13.43 o
   2   9   9       23.60        6.48      4.62 o
   3   9   9       92.91      117.31      7.01 o
   4   9   9      772.63      741.38     18.92 o
   5   9   9       17.27       18.31      6.20 o
   6   9   9      572.96      578.04     24.99 o
   7   9   9       74.99       73.31     17.54 o
   8   9   9       17.95       14.81      8.66 o
   9   9   9       81.85       83.98     10.83 o
  10   9   9       75.57       78.13     11.44 o
  11   9   9       17.37        5.50      9.52 o
 -10  10   9       27.10       29.42     11.02 o
  -9  10   9      100.00      101.04     12.32 o
  -8  10   9       47.86       34.87     10.18 o
  -7  10   9        5.94       -8.66      8.66 o
  -6  10   9      340.88      342.38     24.67 o
  -5  10   9       10.31        8.64      7.81 o
  -4  10   9      275.01      229.69     12.13 o
  -3  10   9       69.08       50.70     14.65 o
  -2  10   9       16.15        0.46      9.01 o
  -1  10   9      328.19      322.53     12.98 o
   0  10   9      674.08      667.41     15.28 o
   1  10   9       13.49       17.12      5.81 o
   2  10   9      464.87      475.13     12.92 o
   3  10   9      124.46      113.31      7.98 o
   4  10   9      394.98      398.73     12.81 o
   5  10   9      254.55      279.41     12.37 o
   6  10   9      191.85      222.47     12.98 o
   7  10   9        9.49       -2.56      8.22 o
   8  10   9      151.89      149.72     12.50 o
   9  10   9       20.56        2.17      8.87 o
  10  10   9       44.00       36.16     10.61 o
  -9  11   9        3.77       -5.68      9.48 o
  -8  11   9       40.60       23.83     10.18 o
  -7  11   9      111.50      104.47     12.13 o
  -6  11   9        4.97        9.78      8.60 o
  -5  11   9      303.66      287.27     24.78 o
  -4  11   9        0.74       -3.38     12.39 o
  -3  11   9        6.83       -2.25     13.52 o
  -2  11   9        0.76      -12.39     12.39 o
  -1  11   9       24.66       32.67     14.65 o
   0  11   9       88.61       91.49     14.08 o
   1  11   9        6.79       -6.33      6.33 o
   2  11   9        4.51       -6.86      6.86 o
   3  11   9      618.12      626.89     18.19 o
   4  11   9        0.04       -5.13      6.28 o
   5  11   9        0.67        0.50      7.75 o
   6  11   9        9.72       -5.63      8.46 o
   7  11   9      130.53      123.19     15.57 o
   8  11   9       10.52       -9.63      9.63 o
   9  11   9       87.57       88.53     12.36 o
  -8  12   9       20.14       25.61     10.83 o
  -7  12   9       15.03       34.92     18.02 o
  -6  12   9       90.47       89.00     21.40 o
  -5  12   9        0.23      -14.65     14.65 o
  -4  12   9      236.09      212.92     24.78 o
  -3  12   9       16.73       -1.13     14.65 o
  -2  12   9        0.83       -3.38     14.65 o
  -1  12   9        4.24        6.76     14.65 o
   0  12   9      239.54      235.45     23.66 o
   1  12   9        4.66       -1.42      8.93 o
   2  12   9      151.60      164.08     11.78 o
   3  12   9        0.58       -7.24      7.24 o
   4  12   9      182.47      204.18     12.98 o
   5  12   9       39.65       32.91      9.43 o
   6  12   9        4.82        8.82      9.06 o
   7  12   9        0.36       -3.00      9.11 o
   8  12   9        6.44        0.24      9.71 o
  -7  13   9       28.29        7.89     19.15 o
  -6  13   9       26.88        5.63     18.02 o
  -5  13   9       79.43       70.97     21.40 o
  -4  13   9        0.38      -14.65     14.65 o
  -3  13   9       11.29        3.38     15.77 o
  -2  13   9       69.24      102.52     20.28 o
  -1  13   9       25.24       20.28     16.90 o
   0  13   9       84.17       99.14     20.28 o
   1  13   9      212.88      242.21     25.91 o
   2  13   9        0.08       -7.89     15.77 o
   3  13   9      142.94      155.62     12.32 o
   4  13   9       84.61       85.40     11.06 o
   5  13   9        0.11       -3.82      9.06 o
   6  13   9      103.58      130.49     12.71 o
   7  13   9        8.84       -9.06      9.06 o
  -5  14   9        7.55       14.65     20.28 o
  -4  14   9       14.57       46.19     21.40 o
  -3  14   9      368.67      399.93     31.54 o
  -2  14   9        4.89       -4.51     16.90 o
  -1  14   9       48.66       24.78     19.15 o
   0  14   9        0.87      -15.77     15.77 o
   1  14   9       56.59       31.54     19.15 o
   2  14   9       60.91       46.19     20.28 o
   3  14   9       18.45       30.42     20.28 o
   4  14   9        1.71       11.83     12.75 o
   5  14   9      209.00      215.39     19.12 o
  -2  15   9        0.95      -18.02     18.02 o
  -1  15   9        5.90       18.02     20.28 o
   0  15   9       12.91       -9.01     18.02 o
   1  15   9        1.78       -5.63     19.15 o
   2  15   9       24.05        9.01     20.28 o
 -14   0  10       13.65       21.40     20.28 o
 -12   0  10      309.92      318.82     30.42 o
 -10   0  10      233.22      233.20     24.78 o
  -8   0  10     1093.01     1113.47     28.68 o
  -6   0  10       83.49       80.81      4.60 o
  -4   0  10    13060.09    14016.71    205.50 o
  -2   0  10      533.73      500.09      8.70 o
   0   0  10     5923.46     5952.92     99.80 o
   2   0  10       33.52       14.58      2.60 o
   4   0  10      890.82      673.02     15.36 o
   6   0  10      731.25      704.44     14.84 o
   8   0  10        0.26       -1.78      4.80 o
  10   0  10      141.45      169.38     30.98 o
  12   0  10       28.07       19.57     10.73 o
 -14   1  10        0.42      -12.75     12.75 o
 -13   1  10       54.97       69.80     15.52 o
 -12   1  10       97.26      103.23     15.93 o
 -11   1  10     1088.10     1090.83     66.47 o
 -10   1  10      377.25      416.64     21.90 o
  -9   1  10       12.10       22.53      9.56 o
  -8   1  10      204.29      215.98      8.67 o
  -7   1  10      136.58      150.53      5.99 o
  -6   1  10      266.18      269.50      4.95 o
  -5   1  10      730.09      716.85      9.45 o
  -4   1  10      399.76      481.98      6.42 o
  -3   1  10     5506.40     5472.17     64.31 o
  -2   1  10     2380.43     2592.49     24.88 o
  -1   1  10      195.73      239.23      4.18 o
   0   1  10     1813.36     2146.08     22.59 o
   1   1  10      399.91      360.01      7.26 o
   2   1  10      247.94      198.04      4.46 o
   3   1  10     5433.35     5558.97     56.01 o
   4   1  10       47.85       57.05      3.69 o
   5   1  10      826.93      819.34     11.10 o
   6   1  10       28.21       10.64      2.97 o
   7   1  10       19.02       13.49      3.15 o
   8   1  10        4.05        3.17      3.32 o
   9   1  10      630.28      595.54     13.37 o
  10   1  10       21.94       32.17      6.21 o
  11   1  10      302.84      303.32     11.17 o
  12   1  10        0.60       -6.00      6.00 o
  13   1  10       56.07       70.50      9.49 o
 -13   2  10      225.29      279.43     21.51 o
 -12   2  10       69.21      100.09     15.87 o
 -11   2  10        8.61       18.59     11.95 o
 -10   2  10     1266.94     1357.37     39.03 o
  -9   2  10      365.91      371.34     14.56 o
  -8   2  10      186.54      191.83     10.44 o
  -7   2  10       51.16       65.16      5.74 o
  -6   2  10      103.74      103.92      6.00 o
  -5   2  10      958.00      955.17     16.88 o
  -4   2  10     1323.07     1234.24     19.60 o
  -3   2  10     1448.42     1455.16     22.51 o
  -2   2  10     1197.33     1152.02     18.43 o
  -1   2  10      181.48      145.31      3.89 o
   0   2  10      841.96      945.83     11.22 o
   1   2  10     1711.36     1806.59     17.46 o
   2   2  10     2246.38     2274.69     21.80 o
   3   2  10      505.80      472.04      9.10 o
   4   2  10     4053.52     4099.92     42.82 o
   5   2  10       80.17       89.93      5.05 o
   6   2  10      422.53      394.80      7.57 o
   7   2  10     1130.37     1096.21     14.42 o
   8   2  10       73.83       68.63      4.78 o
   9   2  10      371.01      398.68     11.13 o
  10   2  10      300.92      291.16     12.44 o
  11   2  10       66.69       81.12      8.99 o
  12   2  10      359.91      369.71     20.16 o
  13   2  10        0.54       -7.17      7.17 o
 -13   3  10       69.43       90.58     16.32 o
 -12   3  10      228.52      246.15     20.28 o
 -11   3  10        1.88       12.04     11.53 o
 -10   3  10      119.36      153.39      9.94 o
  -9   3  10      455.13      444.50     13.27 o
  -8   3  10      637.11      671.03     15.46 o
  -7   3  10      638.38      654.69     14.56 o
  -6   3  10      984.15      955.20     17.63 o
  -5   3  10     1348.10     1372.12     22.44 o
  -4   3  10      351.59      384.15      9.64 o
  -3   3  10      262.19      309.98      7.79 o
  -2   3  10       41.88       15.88      2.60 o
  -1   3  10       29.49       38.97      2.32 o
   0   3  10     1611.50     1578.54     16.29 o
   1   3  10       68.66       74.26      3.12 o
   2   3  10      921.34      925.79     11.90 o
   3   3  10      434.51      368.59      6.97 o
   4   3  10      618.02      638.63     10.62 o
   5   3  10       78.25       97.68      5.27 o
   6   3  10      809.60      784.86     13.02 o
   7   3  10       13.88        8.66      3.85 o
   8   3  10     1602.88     1504.33     21.73 o
   9   3  10       56.78       61.50      9.72 o
  10   3  10       12.99        5.10      7.57 o
  11   3  10       28.41       30.61      8.87 o
  12   3  10       22.52        7.10      8.87 o
  13   3  10       14.90       11.82      9.52 o
 -13   4  10        0.45       11.46     13.47 o
 -12   4  10        6.03       -5.07     11.95 o
 -11   4  10        0.21       -8.25      8.25 o
 -10   4  10       49.29       43.81      7.64 o
  -9   4  10      766.37      764.27     20.13 o
  -8   4  10      262.66      225.36     10.13 o
  -7   4  10      570.73      554.45     13.76 o
  -6   4  10      128.98      150.02      7.53 o
  -5   4  10        3.45        3.69      3.88 o
  -4   4  10     1185.03     1184.05     19.92 o
  -3   4  10      185.90      186.12      7.02 o
  -2   4  10      482.16      477.83     10.41 o
  -1   4  10     2287.50     2055.78     26.07 o
   0   4  10       88.02      111.38      3.37 o
   1   4  10     2032.56     2056.97     22.46 o
   2   4  10       34.61       29.91      2.77 o
   3   4  10        6.08       -2.69      2.69 o
   4   4  10      510.81      546.07      9.64 o
   5   4  10        4.29       -0.22      3.04 o
   6   4  10      139.03      153.70      6.19 o
   7   4  10       89.67       78.09      6.23 o
   8   4  10       42.78       46.07      6.23 o
   9   4  10      228.73      230.21     12.32 o
  10   4  10       19.17       16.22      8.00 o
  11   4  10        1.46       -3.47      8.25 o
  12   4  10       80.25       66.94     10.83 o
  13   4  10        4.40       -1.15      9.06 o
 -13   5  10       21.18        7.89     20.28 o
 -12   5  10       37.59       43.94     21.40 o
 -11   5  10       19.33       35.81      9.61 o
 -10   5  10      200.26      197.31     13.08 o
  -9   5  10      105.11      100.01      8.76 o
  -8   5  10       45.69       48.26      7.00 o
  -7   5  10       59.70       50.50      6.57 o
  -6   5  10      406.12      407.78     11.54 o
  -5   5  10      475.00      444.28     11.77 o
  -4   5  10      788.84      773.11     15.45 o
  -3   5  10      599.99      568.25     12.37 o
  -2   5  10     1757.48     1736.10     26.74 o
  -1   5  10      145.38      144.63      5.18 o
   0   5  10     1116.81     1013.34     12.53 o
   1   5  10      117.00      132.66      4.51 o
   2   5  10      530.46      574.19      8.85 o
   3   5  10      646.62      658.28     10.69 o
   4   5  10      808.25      830.08     14.47 o
   5   5  10        3.95        1.03      3.91 o
   6   5  10       40.31       31.53      5.30 o
   7   5  10      153.95      142.19      7.83 o
   8   5  10       84.27      107.93     11.20 o
   9   5  10       96.95      118.13     10.61 o
  10   5  10      254.00      231.82     13.63 o
  11   5  10        3.98       -2.00      7.95 o
  12   5  10       11.33        7.20      9.06 o
  13   5  10        1.74       15.56      9.71 o
 -12   6  10       21.81       19.57     12.45 o
 -11   6  10      257.34      271.62     19.72 o
 -10   6  10      243.75      279.66     15.00 o
  -9   6  10        4.10       -0.30      9.36 o
  -8   6  10        0.17       -3.05      6.16 o
  -7   6  10      512.42      504.97     13.87 o
  -6   6  10      143.39      134.86      8.13 o
  -5   6  10      117.59      128.82      7.45 o
  -4   6  10      113.58      110.02      7.15 o
  -3   6  10       25.07       30.34      4.63 o
  -2   6  10      810.96      766.89     17.66 o
  -1   6  10       28.02       16.04      2.26 o
   0   6  10       21.64       18.73      2.50 o
   1   6  10       78.36       77.02      3.51 o
   2   6  10     1791.69     1795.39     23.21 o
   3   6  10       43.75       42.80      4.62 o
   4   6  10     1409.07     1371.87     21.10 o
   5   6  10      199.98      192.10      7.85 o
   6   6  10      925.94      920.27     17.17 o
   7   6  10      482.17      464.76     12.34 o
   8   6  10       66.57       73.78      9.69 o
   9   6  10      592.62      538.50     17.99 o
  10   6  10      160.85      157.15     17.13 o
  11   6  10       17.98       18.63      9.52 o
  12   6  10       65.21       62.40     12.32 o
 -12   7  10       10.46        3.27     12.17 o
 -11   7  10       59.05       54.25     13.26 o
 -10   7  10        1.33        3.09     10.73 o
  -9   7  10      294.70      288.62     18.27 o
  -8   7  10       83.26       82.61     10.71 o
  -7   7  10       51.38       45.56      7.14 o
  -6   7  10      252.74      257.14     10.64 o
  -5   7  10      565.08      497.18     13.21 o
  -4   7  10       64.17       45.50      5.71 o
  -3   7  10     1155.80     1145.02     20.77 o
  -2   7  10        0.71       -2.82      3.88 o
  -1   7  10      186.68      174.26      7.22 o
   0   7  10      272.63      287.98      5.95 o
   1   7  10       73.26       71.04      3.98 o
   2   7  10      353.96      378.64      9.37 o
   3   7  10      637.32      663.17     12.94 o
   4   7  10       18.32       22.51      4.72 o
   5   7  10      754.02      747.55     14.97 o
   6   7  10       37.09       30.52      5.83 o
   7   7  10       11.57        0.62      5.89 o
   8   7  10       14.89       10.51      7.81 o
   9   7  10      127.90      134.56     11.67 o
  10   7  10        0.09       -5.29      7.75 o
  11   7  10      435.31      419.27     21.02 o
  12   7  10       25.31        9.76      9.76 o
 -11   8  10        0.84        5.24     11.37 o
 -10   8  10       34.12       32.49     12.67 o
  -9   8  10        0.22       -1.69     18.59 o
  -8   8  10       25.69        9.51     10.73 o
  -7   8  10        2.39       -4.46      9.13 o
  -6   8  10      143.29      145.25      8.99 o
  -5   8  10     1167.44     1106.66     26.18 o
  -4   8  10      312.07      281.06     10.25 o
  -3   8  10       82.83       71.99      6.46 o
  -2   8  10      940.44      921.57     17.87 o
  -1   8  10      166.36      156.67      6.77 o
   0   8  10       10.62        4.90      3.79 o
   1   8  10       13.36       13.80      4.16 o
   2   8  10       18.31       12.30      4.47 o
   3   8  10      455.09      442.08     10.94 o
   4   8  10      299.28      286.60      9.30 o
   5   8  10       76.83       76.68      6.74 o
   6   8  10       74.62       81.80      7.86 o
   7   8  10      106.44       96.10      9.96 o
   8   8  10        0.11       -7.35      7.35 o
   9   8  10       51.82       48.35      9.96 o
  10   8  10       75.61       68.51     15.45 o
  11   8  10        2.26       -8.66      8.66 o
 -11   9  10        9.89       -3.06     10.09 o
 -10   9  10        7.83        5.21      9.52 o
  -9   9  10        0.30       -9.55      9.93 o
  -8   9  10       31.30       28.55     11.53 o
  -7   9  10       58.05       40.91     11.15 o
  -6   9  10       40.35       36.22     10.26 o
  -5   9  10      194.37      182.56     13.92 o
  -4   9  10      107.09       82.70      7.95 o
  -3   9  10       19.74       16.49      5.63 o
  -2   9  10      509.34      458.68     14.73 o
  -1   9  10       77.18       62.88      7.52 o
   0   9  10      387.44      395.24     11.57 o
   1   9  10      318.85      348.41     10.78 o
   2   9  10      133.48      131.71      6.87 o
   3   9  10      880.05      847.16     15.96 o
   4   9  10        1.60        2.63      5.75 o
   5   9  10      310.18      331.51     11.81 o
   6   9  10       46.84       56.65      9.11 o
   7   9  10        7.55       11.51      8.22 o
   8   9  10       12.50        6.01      8.46 o
   9   9  10        0.72       -8.22      8.22 o
  10   9  10        0.07       -3.76      9.11 o
  11   9  10       38.32       46.60     11.48 o
 -10  10  10       26.06       18.05     12.49 o
  -9  10  10      119.12      117.53     12.78 o
  -8  10  10       12.65       18.44      9.71 o
  -7  10  10      229.19      245.71     17.91 o
  -6  10  10      254.43      266.41     17.91 o
  -5  10  10       18.84        7.32      8.76 o
  -4  10  10        1.98       -7.54      7.54 o
  -3  10  10       17.95        3.08     12.39 o
  -2  10  10      200.00      198.15     13.47 o
  -1  10  10      452.37      459.46     18.71 o
   0  10  10      137.55      128.30     11.95 o
   1  10  10      421.41      447.53     14.87 o
   2  10  10       18.00       32.90      7.35 o
   3  10  10       42.76       29.56      6.46 o
   4  10  10        6.63        0.36      6.32 o
   5  10  10      368.07      390.09     15.17 o
   6  10  10       28.53       33.41     13.19 o
   7  10  10      610.93      609.11     39.48 o
   8  10  10        0.02       -1.62      9.44 o
   9  10  10      108.84      108.16     15.13 o
  10  10  10       20.84       10.09      9.91 o
  -9  11  10        1.70       -9.71      9.71 o
  -8  11  10      200.17      187.65     14.73 o
  -7  11  10        4.40       -2.63      9.11 o
  -6  11  10      454.03      446.72     31.19 o
  -5  11  10       25.60       31.54     15.77 o
  -4  11  10       24.61        1.13     13.52 o
  -3  11  10       48.59       15.77     14.65 o
  -2  11  10       48.62       59.71     15.77 o
  -1  11  10       39.33       34.87     15.77 o
   0  11  10      501.00      525.00     20.71 o
   1  11  10       46.31       44.48     10.73 o
   2  11  10      708.34      704.42     19.57 o
   3  11  10        6.10       -4.11      7.57 o
   4  11  10       30.55       25.11      8.66 o
   5  11  10       19.48       13.02      8.77 o
   6  11  10      441.11      434.37     17.12 o
   7  11  10        0.07       -8.46      8.46 o
   8  11  10      111.89      128.53     12.78 o
   9  11  10       27.31       31.61     10.83 o
  -8  12  10       19.73        9.61     17.46 o
  -7  12  10      137.37       95.76     22.53 o
  -6  12  10        0.16       -9.01     15.77 o
  -5  12  10       32.02       22.53     16.90 o
  -4  12  10       47.28       46.19     18.02 o
  -3  12  10       18.28      -14.65     14.65 o
  -2  12  10      235.93      255.73     25.91 o
  -1  12  10      216.28      246.72     24.78 o
   0  12  10       35.66       42.81     16.90 o
   1  12  10      277.09      269.74     17.11 o
   2  12  10       17.43       10.75     10.26 o
   3  12  10       39.53       34.92      8.98 o
   4  12  10        0.53       -0.92      8.41 o
   5  12  10       29.88       20.62      9.48 o
   6  12  10        0.19       -2.97      8.77 o
   7  12  10       20.12        1.31      9.52 o
   8  12  10        7.01        0.60      9.96 o
  -7  13  10        7.59      -12.39     18.02 o
  -6  13  10       53.02       36.05     20.28 o
  -5  13  10       25.92       38.30     20.28 o
  -4  13  10        9.00      -15.77     15.77 o
  -3  13  10       36.79       19.15     18.02 o
  -2  13  10       39.17       43.94     18.02 o
  -1  13  10       49.86       32.67     16.90 o
   0  13  10      107.75      105.90     20.28 o
   1  13  10        4.20        5.63     15.77 o
   2  13  10       43.27      102.52     21.40 o
   3  13  10      225.53      277.19     18.27 o
   4  13  10       77.16       84.16     11.22 o
   5  13  10       35.76       26.84     10.09 o
   6  13  10       42.05       36.74     10.75 o
  -5  14  10        7.93       38.30     21.40 o
  -4  14  10      250.12      239.96     29.29 o
  -3  14  10        2.26       10.14     18.02 o
  -2  14  10        4.74        7.89     19.15 o
  -1  14  10       26.91       34.92     20.28 o
   0  14  10        3.28      -13.52     16.90 o
   1  14  10       23.40       30.42     19.15 o
   2  14  10       72.55      109.28     22.53 o
   3  14  10        0.81      -13.52     18.02 o
   4  14  10      190.06      248.97     27.04 o
   5  14  10        1.59       -3.38     15.77 o
 -13   0  11       77.62       94.63     23.66 o
 -11   0  11      368.06      388.66     31.54 o
  -9   0  11      876.59      825.77     40.56 o
  -7   0  11      271.72      271.25     15.77 o
  -5   0  11     1317.36     1299.00     19.84 o
  -3   0  11     3012.42     3078.86     41.42 o
  -1   0  11      980.53      985.53     15.25 o
   1   0  11     1852.68     1889.88     33.19 o
   3   0  11     5158.14     5301.24     70.03 o
   5   0  11      696.39      695.20     16.42 o
   7   0  11      149.10      154.99      8.02 o
   9   0  11      436.16      480.57     19.07 o
  11   0  11      613.72      549.68     22.26 o
  13   0  11        1.98       -3.32      8.60 o
 -13   1  11       10.91       26.65     13.92 o
 -12   1  11       41.80       45.29     13.92 o
 -11   1  11       98.96      115.95     15.52 o
 -10   1  11       12.21       16.90     11.15 o
  -9   1  11      120.98      150.37     14.34 o
  -8   1  11       94.77      105.76     11.12 o
  -7   1  11      921.20      890.52     17.03 o
  -6   1  11      794.82      765.04     13.79 o
  -5   1  11      135.61      135.96      3.68 o
  -4   1  11     3209.81     3155.13     32.65 o
  -3   1  11      369.49      426.01      9.79 o
  -2   1  11       50.84       52.19      2.07 o
  -1   1  11      367.39      326.00      5.16 o
   0   1  11        3.84        3.43      1.51 o
   1   1  11     1469.96     1577.80     19.12 o
   2   1  11     4351.80     4236.95     38.04 o
   3   1  11       20.97       32.92      3.35 o
   4   1  11     2103.11     2152.06     22.65 o
   5   1  11     1761.78     1670.76     18.83 o
   6   1  11      251.88      249.93      6.18 o
   7   1  11       74.24       71.96      4.21 o
   8   1  11      390.85      396.26      8.19 o
   9   1  11      499.45      486.85     12.17 o
  10   1  11     1278.43     1215.94     21.14 o
  11   1  11       12.07        5.33      6.50 o
  12   1  11       57.55       50.68      8.72 o
  13   1  11        0.57       -7.29      7.29 o
 -13   2  11        0.38       -9.59     12.33 o
 -12   2  11        6.99       11.74     13.13 o
 -11   2  11       24.72       23.90     12.67 o
 -10   2  11      329.27      352.61     21.10 o
  -9   2  11      748.60      697.49     25.88 o
  -8   2  11     1665.37     1622.36     27.39 o
  -7   2  11        2.53       -3.74      4.00 o
  -6   2  11      259.24      261.42      8.58 o
  -5   2  11     1077.92     1071.82     18.58 o
  -4   2  11      678.95      651.49     16.26 o
  -3   2  11      496.59      430.74     19.11 o
  -2   2  11     1226.39     1064.86     17.87 o
  -1   2  11     1029.14     1103.06     13.74 o
   0   2  11      329.63      320.95      4.49 o
   1   2  11      336.05      288.08      4.93 o
   2   2  11       71.98       73.95      3.27 o
   3   2  11     2062.04     2112.60     22.12 o
   4   2  11     1618.50     1599.41     19.16 o
   5   2  11       25.11       37.29      3.59 o
   6   2  11       31.78       28.64      3.74 o
   7   2  11      306.13      279.22      7.07 o
   8   2  11       94.84       73.50      5.03 o
   9   2  11      474.03      451.78     17.91 o
  10   2  11      335.37      326.13     13.58 o
  11   2  11       27.52       25.73      7.70 o
  12   2  11      185.83      203.13     11.81 o
  13   2  11       10.03       -4.10      7.56 o
 -13   3  11        4.21       11.43     14.08 o
 -12   3  11      235.45      257.64     24.22 o
 -11   3  11      332.83      356.11     21.90 o
 -10   3  11        2.42        1.69     10.36 o
  -9   3  11      189.91      194.54      9.75 o
  -8   3  11       10.09       10.66      5.71 o
  -7   3  11       27.15       17.59      4.98 o
  -6   3  11      257.45      225.47      8.83 o
  -5   3  11      323.77      291.10      8.99 o
  -4   3  11      147.96      172.99      7.05 o
  -3   3  11     3449.11     3413.09     42.47 o
  -2   3  11      134.44      162.57      6.41 o
  -1   3  11     2388.57     2303.73     26.48 o
   0   3  11       53.97       51.68      2.71 o
   1   3  11       95.59       89.95      3.62 o
   2   3  11      277.85      287.53      6.63 o
   3   3  11     1055.57     1073.81     13.89 o
   4   3  11      534.43      503.28     10.75 o
   5   3  11     1108.52     1004.23     14.87 o
   6   3  11      622.21      627.73     11.57 o
   7   3  11     1025.96     1009.73     15.99 o
   8   3  11        5.62        5.63      4.58 o
   9   3  11       43.28       42.72      8.17 o
  10   3  11       86.54      109.57     10.61 o
  11   3  11      237.96      243.31     14.08 o
  12   3  11       28.09       25.40      9.31 o
  13   3  11        8.15        4.29      9.22 o
 -13   4  11       70.56      104.03     17.91 o
 -12   4  11       82.23       74.88     15.40 o
 -11   4  11      132.54      151.39     23.66 o
 -10   4  11      364.77      363.78     16.49 o
  -9   4  11        7.90        6.34      6.21 o
  -8   4  11        2.07       -5.17      5.49 o
  -7   4  11        8.20       -2.36      5.14 o
  -6   4  11      792.54      780.80     16.08 o
  -5   4  11        2.91        1.43      5.37 o
  -4   4  11      164.25      175.16      7.53 o
  -3   4  11       38.85       34.27      4.34 o
  -2   4  11     2412.99     2243.01     32.92 o
  -1   4  11     1491.33     1600.38     21.28 o
   0   4  11      314.79      279.33      5.52 o
   1   4  11       67.74       96.15      5.08 o
   2   4  11       60.98       67.13      3.76 o
   3   4  11        6.56        3.21      2.96 o
   4   4  11      698.81      760.09     13.60 o
   5   4  11       14.84       11.02      3.63 o
   6   4  11     1282.13     1230.41     17.95 o
   7   4  11        0.03       -4.28      4.28 o
   8   4  11      543.43      525.99     19.80 o
   9   4  11      100.81      105.92     19.12 o
  10   4  11       37.84       49.00      9.31 o
  11   4  11       26.96       31.42      9.31 o
  12   4  11        3.29        3.79      9.66 o
  13   4  11       36.37       53.52     11.02 o
 -13   5  11        3.99       -6.76     20.28 o
 -12   5  11      166.46      184.76     28.16 o
 -11   5  11      407.54      409.43     36.61 o
 -10   5  11        3.36       -3.75      7.90 o
  -9   5  11      113.58      138.03     13.50 o
  -8   5  11       22.92       27.55      6.46 o
  -7   5  11     1724.56     1687.26     28.64 o
  -6   5  11       20.62       16.79      5.44 o
  -5   5  11        7.99       -2.40      4.45 o
  -4   5  11      522.70      506.61     12.18 o
  -3   5  11     2383.22     2290.67     36.10 o
  -2   5  11       64.19       72.38      5.19 o
  -1   5  11       35.99       58.52      3.97 o
   0   5  11        0.63        7.41      2.36 o
   1   5  11     2477.23     2590.08     27.86 o
   2   5  11      110.49      106.28      4.57 o
   3   5  11      422.94      441.71      8.70 o
   4   5  11      726.97      740.45     12.20 o
   5   5  11       83.56       81.43      5.91 o
   6   5  11       67.42       64.51      5.91 o
   7   5  11      264.20      240.52      9.36 o
   8   5  11        0.61       -5.03      6.70 o
   9   5  11       26.83       17.29      8.22 o
  10   5  11      177.60      177.40     12.56 o
  11   5  11      204.14      180.27     13.40 o
  12   5  11       91.88       89.14     11.91 o
 -12   6  11       25.81       -2.25     19.15 o
 -11   6  11      115.31      116.49     19.15 o
 -10   6  11       16.03       13.92      8.77 o
  -9   6  11       80.38       81.84     10.18 o
  -8   6  11      181.40      177.58      9.90 o
  -7   6  11      224.98      233.48     10.65 o
  -6   6  11        7.62       10.00      5.85 o
  -5   6  11      639.29      592.52     14.18 o
  -4   6  11     1949.24     1854.95     34.80 o
  -3   6  11      350.73      316.96      9.85 o
  -2   6  11      341.98      324.26      9.71 o
  -1   6  11       87.76       98.54      4.79 o
   0   6  11     2156.02     2126.52     22.00 o
   1   6  11       79.68       66.58      3.68 o
   2   6  11      129.73      137.31      5.45 o
   3   6  11      487.28      480.73     11.18 o
   4   6  11      971.87      951.28     16.70 o
   5   6  11       72.56       60.97      5.83 o
   6   6  11      666.78      669.99     14.46 o
   7   6  11      197.23      185.84     10.57 o
   8   6  11       87.43       89.17      9.52 o
   9   6  11      651.59      607.72     19.29 o
  10   6  11       54.18       65.48      9.96 o
  11   6  11        5.80       -8.00      8.00 o
  12   6  11       14.47       16.15      9.76 o
 -12   7  11       52.73       46.19     22.53 o
 -11   7  11        0.44       -2.95     11.37 o
 -10   7  11        8.93        4.31     11.07 o
  -9   7  11        2.16        0.17     10.26 o
  -8   7  11       29.16       26.81      8.56 o
  -7   7  11       37.14       32.04      6.96 o
  -6   7  11     1545.61     1464.43     26.17 o
  -5   7  11      243.22      233.53      9.97 o
  -4   7  11       61.18       53.14      6.28 o
  -3   7  11      647.58      596.40     13.93 o
  -2   7  11      303.48      298.63      9.58 o
  -1   7  11      308.67      271.33      9.28 o
   0   7  11      746.66      707.58     13.44 o
   1   7  11        8.90        4.45      3.54 o
   2   7  11     2947.62     2959.92     38.50 o
   3   7  11       85.75       86.97      6.17 o
   4   7  11      275.51      289.32      9.11 o
   5   7  11        2.94       -0.47      4.79 o
   6   7  11        0.27        8.22      6.04 o
   7   7  11       79.91       76.61      9.06 o
   8   7  11      279.01      237.10     13.43 o
   9   7  11       29.77       43.40      9.31 o
  10   7  11      144.34      165.14     15.82 o
  11   7  11       11.20       13.83      9.31 o
  12   7  11        0.50       10.70     11.95 o
 -11   8  11        1.26      -11.07     11.07 o
 -10   8  11        2.54       19.38     11.87 o
  -9   8  11        3.22       -5.72     10.26 o
  -8   8  11       29.40       23.20     18.02 o
  -7   8  11      341.46      305.63     21.97 o
  -6   8  11      156.34      164.59     10.75 o
  -5   8  11      272.00      265.81     10.97 o
  -4   8  11      464.37      400.37     11.94 o
  -3   8  11        7.33        0.10      5.37 o
  -2   8  11      209.84      208.85     11.06 o
  -1   8  11       63.45       55.32      5.95 o
   0   8  11       13.08       15.03      5.14 o
   1   8  11     1325.20     1279.26     19.99 o
   2   8  11       56.08       32.79      4.98 o
   3   8  11      151.21      152.62     10.08 o
   4   8  11      853.95      826.50     15.86 o
   5   8  11        2.41        6.42      5.76 o
   6   8  11       64.16       71.63      7.86 o
   7   8  11      232.40      221.22     14.51 o
   8   8  11       21.32       10.23      8.22 o
   9   8  11       24.79       28.61      8.87 o
  10   8  11       11.94       10.96      9.06 o
  11   8  11       66.98       82.85     11.91 o
 -11   9  11       14.92       -9.01     13.54 o
 -10   9  11       30.99       32.36     13.13 o
  -9   9  11      154.38      162.68     16.67 o
  -8   9  11       37.62       15.21     11.15 o
  -7   9  11      235.89      245.21     17.11 o
  -6   9  11      318.45      314.64     17.80 o
  -5   9  11        7.42       -6.83      7.68 o
  -4   9  11       63.91       63.20      7.95 o
  -3   9  11      238.88      215.01     12.47 o
  -2   9  11      142.21      134.98      9.71 o
  -1   9  11       57.52       82.62      8.22 o
   0   9  11      118.31      119.19      9.11 o
   1   9  11      160.82      159.80     13.01 o
   2   9  11        1.87       -1.41      4.82 o
   3   9  11       59.56       51.31      6.57 o
   4   9  11        3.62        1.69      8.94 o
   5   9  11      110.42      117.64      8.72 o
   6   9  11        4.54        4.13      7.81 o
   7   9  11        5.26        3.81      8.22 o
   8   9  11       53.52       39.26     10.40 o
   9   9  11       25.01       23.89     12.53 o
  10   9  11       86.98       68.36     11.26 o
 -10  10  11      103.10       92.00     12.90 o
  -9  10  11        0.05       -0.76      9.43 o
  -8  10  11       88.14      108.36     20.84 o
  -7  10  11      137.42      125.73     14.72 o
  -6  10  11        8.38        1.26      9.93 o
  -5  10  11        1.91      -10.86     14.08 o
  -4  10  11       57.49       29.29     14.65 o
  -3  10  11      151.44      128.65     11.87 o
  -2  10  11      280.63      283.73     15.52 o
  -1  10  11      378.65      344.66     17.11 o
   0  10  11      160.68      176.35     13.92 o
   1  10  11      770.66      815.75     25.88 o
   2  10  11        0.50       -6.70      6.70 o
   3  10  11        5.51       -6.44      6.44 o
   4  10  11       59.82       64.67      7.86 o
   5  10  11      446.97      417.08     15.82 o
   6  10  11      164.16      189.74     13.01 o
   7  10  11       56.96       94.63     11.95 o
   8  10  11       26.06       18.64      9.31 o
   9  10  11        9.28        2.86      9.06 o
  10  10  11        0.24      -10.73     10.73 o
  -9  11  11       23.24       -7.36      9.96 o
  -8  11  11        9.60        6.67      9.71 o
  -7  11  11       77.26       62.76     11.26 o
  -6  11  11        3.32        3.34     16.34 o
  -5  11  11       20.44        4.51     14.65 o
  -4  11  11       13.97        3.38     14.65 o
  -3  11  11       77.32       49.57     15.77 o
  -2  11  11       13.50        1.13     14.65 o
  -1  11  11      741.16      741.66     25.08 o
   0  11  11        0.04       -6.14      8.65 o
   1  11  11       85.72      108.23     17.46 o
   2  11  11        0.32       -0.94     11.27 o
   3  11  11       72.31       62.55      9.31 o
   4  11  11       10.20        7.67      8.41 o
   5  11  11      574.66      639.22     22.46 o
   6  11  11        9.24        4.03      8.83 o
   7  11  11      146.00      157.01     13.21 o
   8  11  11        1.15        4.35      9.71 o
   9  11  11        1.53       -8.40      9.31 o
  -8  12  11      144.57       96.88     22.53 o
  -7  12  11        0.63      -15.77     15.77 o
  -6  12  11        3.55      -10.14     16.90 o
  -5  12  11       16.30        2.25     15.77 o
  -4  12  11       41.60       32.67     18.02 o
  -3  12  11       24.56      -14.65     14.65 o
  -2  12  11      265.13      268.12     25.91 o
  -1  12  11       40.72        6.76     15.77 o
   0  12  11      154.61      173.49     22.53 o
   1  12  11      198.61      211.40     16.32 o
   2  12  11       33.17       34.73     11.53 o
   3  12  11        0.10      -10.70     10.70 o
   4  12  11       71.87       71.21     10.61 o
   5  12  11        0.04        3.53      9.06 o
   6  12  11      119.59      129.94     12.56 o
   7  12  11       24.82       27.53     10.61 o
   8  12  11       22.51       33.80     19.15 o
  -6  13  11       93.90      108.15     24.78 o
  -5  13  11       25.71       -5.63     16.90 o
  -4  13  11       54.79       27.04     18.02 o
  -3  13  11       45.76       40.56     19.15 o
  -2  13  11       74.19       81.11     20.28 o
  -1  13  11        9.42       13.52     16.90 o
   0  13  11        7.47      -14.65     14.65 o
   1  13  11       12.53      -15.77     15.77 o
   2  13  11       80.75       93.50     21.40 o
   3  13  11       45.48       41.12     12.75 o
   4  13  11        4.65      -11.37     11.37 o
   5  13  11        2.03       -9.31      9.31 o
   6  13  11        1.17        1.42      9.88 o
  -4  14  11        1.37       -2.25     19.15 o
  -3  14  11       39.80       43.94     21.40 o
  -2  14  11       85.75      121.67     23.66 o
  -1  14  11        0.16      -18.02     18.02 o
   0  14  11       35.16       27.04     19.15 o
   1  14  11       82.09       73.23     21.40 o
   2  14  11       12.90       12.39     19.15 o
   3  14  11       91.62      131.81     23.66 o
   4  14  11       14.16       16.90     19.15 o
 -12   0  12       57.88       83.37     22.53 o
 -10   0  12      449.60      396.55     30.42 o
  -8   0  12      521.82      500.19     30.42 o
  -6   0  12      104.86      107.43      8.34 o
  -4   0  12      366.15      374.25      7.98 o
  -2   0  12     3437.14     3540.16     47.65 o
   0   0  12     2169.86     2195.14     43.16 o
   2   0  12     5185.45     5449.14     73.00 o
   4   0  12     1060.49     1072.03     18.55 o
   6   0  12      135.64      150.89      7.64 o
   8   0  12     2460.70     2441.54     39.15 o
  10   0  12      960.71      951.83     28.64 o
  12   0  12       15.26        8.76      8.82 o
 -13   1  12        1.31        2.82     13.54 o
 -12   1  12       45.58       29.29     13.54 o
 -11   1  12        1.52      -11.53     11.53 o
 -10   1  12       37.57       53.52     13.52 o
  -9   1  12      139.09      131.96     14.34 o
  -8   1  12      384.62      384.80     19.12 o
  -7   1  12       87.01       88.63      7.37 o
  -6   1  12      190.82      175.44      7.34 o
  -5   1  12     1663.86     1660.47     20.51 o
  -4   1  12      399.01      364.89      9.47 o
  -3   1  12      383.50      378.44      5.92 o
  -2   1  12      629.80      624.69      7.60 o
  -1   1  12      107.78       56.04      3.89 o
   0   1  12      744.51      781.55     12.17 o
   1   1  12     1088.53      921.71     14.17 o
   2   1  12     1319.48     1368.02     15.15 o
   3   1  12      676.56      640.43     10.46 o
   4   1  12      730.69      728.07     11.04 o
   5   1  12     1471.70     1423.95     16.87 o
   6   1  12       71.33       64.89      4.09 o
   7   1  12      125.71      121.86      5.01 o
   8   1  12        6.71        4.94      3.78 o
   9   1  12      542.63      521.23     12.88 o
  10   1  12      202.06      205.98      9.93 o
  11   1  12       22.80        8.77      6.19 o
  12   1  12       40.72       32.05      8.15 o
  13   1  12       35.71       24.55      8.42 o
 -13   2  12       15.29        5.28     13.92 o
 -12   2  12       22.09       23.75     13.92 o
 -11   2  12      206.64      205.94     18.71 o
 -10   2  12        9.21        6.20     11.15 o
  -9   2  12      321.87      311.92     21.97 o
  -8   2  12        1.13       -3.27      6.12 o
  -7   2  12       37.02       47.24      6.18 o
  -6   2  12      885.49      829.56     16.15 o
  -5   2  12       31.13       32.55      3.55 o
  -4   2  12       90.94      110.44      6.99 o
  -3   2  12      855.49      828.87     14.79 o
  -2   2  12      120.77      108.45      9.19 o
  -1   2  12        8.59        2.23      1.38 o
   0   2  12       38.55       78.74      2.71 o
   1   2  12       68.05       88.62      2.96 o
   2   2  12     1884.70     1862.47     19.73 o
   3   2  12     2735.72     2670.86     29.21 o
   4   2  12       78.89       90.23      4.53 o
   5   2  12      134.62      126.38      5.20 o
   6   2  12      430.58      377.96      8.46 o
   7   2  12       46.33       49.62      4.78 o
   8   2  12       77.14       82.48      5.27 o
   9   2  12      195.77      201.71      9.91 o
  10   2  12       95.61       86.68      9.11 o
  11   2  12      226.22      244.74     12.93 o
  12   2  12        2.43       -7.14      7.14 o
  13   2  12       32.56       28.51     10.18 o
 -13   3  12       23.55       42.72     23.09 o
 -12   3  12      134.55      158.42     18.27 o
 -11   3  12        4.65       -6.91     11.83 o
 -10   3  12      167.91      159.01     16.73 o
  -9   3  12       85.06      104.22     13.92 o
  -8   3  12      516.20      519.69     22.75 o
  -7   3  12      245.58      255.82     11.94 o
  -6   3  12       25.57       12.34      3.55 o
  -5   3  12        8.70        5.33      2.79 o
  -4   3  12     3501.20     3329.44     55.49 o
  -3   3  12      238.95      257.39      9.27 o
  -2   3  12      261.71      214.44      7.26 o
  -1   3  12      258.06      259.61      5.80 o
   0   3  12      653.24      661.21      9.03 o
   1   3  12     2330.20     2491.18     25.62 o
   2   3  12     2304.07     2387.75     26.16 o
   3   3  12       19.35       16.57      3.11 o
   4   3  12     1105.41     1053.53     14.24 o
   5   3  12       25.99       42.46      4.32 o
   6   3  12       19.47       16.69      5.82 o
   7   3  12      208.73      198.12      7.58 o
   8   3  12       65.69       67.89      6.26 o
   9   3  12      122.31      130.19     12.86 o
  10   3  12      532.74      502.90     19.28 o
  11   3  12       48.18       44.60     11.58 o
  12   3  12        1.56       -5.39      8.41 o
  13   3  12       40.88       43.92     14.86 o
 -13   4  12      177.74      225.77     21.33 o
 -12   4  12        0.91       14.68     13.13 o
 -11   4  12       79.31       91.07     15.52 o
 -10   4  12       34.58       29.76     14.65 o
  -9   4  12       74.51       77.72      8.10 o
  -8   4  12       89.83       82.93      7.74 o
  -7   4  12      255.56      240.30     10.23 o
  -6   4  12      941.93      899.49     18.01 o
  -5   4  12     3414.73     3291.98     47.38 o
  -4   4  12      212.68      190.91      7.74 o
  -3   4  12     1771.69     1654.21     26.15 o
  -2   4  12      425.99      440.99     10.63 o
  -1   4  12     1940.74     2049.95     26.53 o
   0   4  12      420.43      379.15      6.55 o
   1   4  12       41.06       31.30      3.16 o
   2   4  12      315.16      349.94      9.93 o
   3   4  12     3515.37     3643.46     41.54 o
   4   4  12        0.03       -3.32      3.32 o
   5   4  12     2564.10     2504.53     30.73 o
   6   4  12       13.34        8.21      4.11 o
   7   4  12      473.96      464.35     12.15 o
   8   4  12       22.47       22.53      7.35 o
   9   4  12      562.19      528.51     20.68 o
  10   4  12       38.40       33.64      9.31 o
  11   4  12      376.62      378.57     16.47 o
  12   4  12        0.12       -4.40      9.80 o
 -12   5  12       99.93       93.45     17.11 o
 -11   5  12      202.59      220.59     19.50 o
 -10   5  12        7.41        7.30      8.77 o
  -9   5  12        4.06        5.51      6.87 o
  -8   5  12      457.39      450.68     13.75 o
  -7   5  12      994.34      976.83     20.05 o
  -6   5  12      628.79      557.43     14.10 o
  -5   5  12      165.16      167.36      8.24 o
  -4   5  12     1451.62     1406.64     23.75 o
  -3   5  12     1098.38     1096.14     26.83 o
  -2   5  12       70.01       67.24      5.33 o
  -1   5  12       72.56       76.24      4.18 o
   0   5  12       91.97       96.95      4.27 o
   1   5  12     1585.38     1660.31     19.33 o
   2   5  12     2084.14     2189.57     24.69 o
   3   5  12        3.52        6.28      3.39 o
   4   5  12      711.36      699.94     13.67 o
   5   5  12      310.70      301.45      9.35 o
   6   5  12       31.75       32.66      5.43 o
   7   5  12      108.62      112.36      8.42 o
   8   5  12        0.53       -0.94      6.92 o
   9   5  12       23.63       15.27      8.00 o
  10   5  12      290.05      270.71     14.52 o
  11   5  12        2.31       -0.60      8.66 o
  12   5  12       97.68       89.32     14.68 o
 -12   6  12        4.72        2.25     20.28 o
 -11   6  12       10.04       -3.38     18.02 o
 -10   6  12       20.54       29.00      9.71 o
  -9   6  12       45.48       67.55     10.02 o
  -8   6  12      378.74      367.64     13.14 o
  -7   6  12        9.28       11.18      6.16 o
  -6   6  12       78.66       84.81      7.29 o
  -5   6  12        6.53        0.88      5.02 o
  -4   6  12      147.18      145.91     10.24 o
  -3   6  12        9.21        5.54      4.63 o
  -2   6  12        1.13       -4.06      4.06 o
  -1   6  12      911.10      862.93     16.74 o
   0   6  12     2203.64     2177.30     26.19 o
   1   6  12      361.62      345.28      7.08 o
   2   6  12      179.07      162.43      5.93 o
   3   6  12        4.33       -4.12      4.12 o
   4   6  12      496.60      483.08     11.30 o
   5   6  12       46.34       49.10      5.73 o
   6   6  12      113.86      111.93      7.34 o
   7   6  12      212.63      203.30     10.12 o
   8   6  12      371.40      358.06     14.96 o
   9   6  12       41.31       57.61      9.52 o
  10   6  12        1.49       -7.81      7.81 o
  11   6  12        2.85        2.43      8.60 o
  12   6  12        2.03        4.69      9.52 o
 -11   7  12       13.27       14.10     11.87 o
 -10   7  12       20.05       56.22     12.98 o
  -9   7  12      220.75      266.80     14.56 o
  -8   7  12        0.60        1.61      7.75 o
  -7   7  12      536.52      527.63     17.46 o
  -6   7  12        4.20        9.96      6.00 o
  -5   7  12       84.70       72.43      9.92 o
  -4   7  12       75.60       59.18      6.60 o
  -3   7  12       39.05       33.72      5.76 o
  -2   7  12      768.87      710.59     15.34 o
  -1   7  12      906.68      889.23     17.43 o
   0   7  12       28.43       35.74      6.17 o
   1   7  12     1394.45     1384.84     20.64 o
   2   7  12      105.63      112.11      6.16 o
   3   7  12      703.88      655.98     13.33 o
   4   7  12       66.88       59.64      5.89 o
   5   7  12       31.72       25.51      5.51 o
   6   7  12      536.31      522.96     14.61 o
   7   7  12      201.64      224.98     12.53 o
   8   7  12        8.11        0.21      9.61 o
   9   7  12       90.39       72.02     10.41 o
  10   7  12       69.83       84.35     14.57 o
  11   7  12        7.59        5.71      9.31 o
 -11   8  12       14.90       -3.27     11.87 o
 -10   8  12       75.19       80.86     14.27 o
  -9   8  12        1.13       -7.80     10.26 o
  -8   8  12      547.60      595.08     26.47 o
  -7   8  12      109.33      132.98     10.95 o
  -6   8  12      379.25      350.88     14.23 o
  -5   8  12        3.11       -2.76      5.49 o
  -4   8  12      223.74      202.88      9.55 o
  -3   8  12       32.19       27.32      5.89 o
  -2   8  12       63.66       63.79      6.60 o
  -1   8  12       22.32       17.57      6.80 o
   0   8  12     1799.26     1796.92     34.64 o
   1   8  12        0.63       -0.97      5.14 o
   2   8  12       89.83      102.32      6.43 o
   3   8  12      112.39       97.18      6.50 o
   4   8  12      170.84      196.52      9.40 o
   5   8  12       11.22        8.41      6.52 o
   6   8  12      738.41      738.77     18.70 o
   7   8  12       39.72       21.95      8.66 o
   8   8  12      685.86      645.91     23.54 o
   9   8  12        7.26        4.16      8.95 o
  10   8  12       41.44       32.55     10.18 o
  11   8  12        3.11        1.86     10.00 o
 -10   9  12       83.41       73.66     14.59 o
  -9   9  12        0.96       -0.48     11.07 o
  -8   9  12        5.26      -10.26     10.26 o
  -7   9  12      274.61      273.83     18.32 o
  -6   9  12       25.15       25.28      9.93 o
  -5   9  12      200.22      182.68     11.22 o
  -4   9  12       61.30       47.36      7.98 o
  -3   9  12      100.42       90.97      8.83 o
  -2   9  12      245.51      242.67     14.72 o
  -1   9  12     1367.51     1407.13     29.45 o
   0   9  12       31.16       53.86      8.22 o
   1   9  12      153.59      158.44     12.75 o
   2   9  12       30.24       30.68      9.36 o
   3   9  12      346.35      318.27     13.37 o
   4   9  12       21.75       15.87      6.46 o
   5   9  12      323.13      332.08     16.33 o
   6   9  12       59.97       72.82      9.96 o
   7   9  12      364.02      343.80     15.58 o
   8   9  12        0.07       -7.34      8.22 o
   9   9  12       48.52       55.87     10.61 o
  10   9  12      102.65      101.28     12.13 o
 -10  10  12        0.20      -18.02     18.02 o
  -9  10  12       15.89        2.87     14.65 o
  -8  10  12       63.33       65.74     13.54 o
  -7  10  12       36.09       41.12     12.75 o
  -6  10  12        0.36       -6.76      9.46 o
  -5  10  12       41.52       48.82     11.15 o
  -4  10  12       19.15       -4.51     12.39 o
  -3  10  12      543.77      481.46     19.50 o
  -2  10  12      356.41      330.07     19.15 o
  -1  10  12       13.20       13.27      9.13 o
   0  10  12       53.91       64.90     11.15 o
   1  10  12       10.85       21.97      9.56 o
   2  10  12       85.78       75.12     11.95 o
   3  10  12       67.09       60.26      8.87 o
   4  10  12       93.56       87.65     10.04 o
   5  10  12      267.56      258.79     16.80 o
   6  10  12       56.41       48.07      9.96 o
   7  10  12        6.75        2.50      8.66 o
   8  10  12        0.40        0.23      8.87 o
   9  10  12        5.48        0.41      9.31 o
  -9  11  12        5.29      -16.90     19.15 o
  -8  11  12        0.73       -9.19      9.19 o
  -7  11  12       60.39       63.71     11.26 o
  -6  11  12       42.32       32.67     18.02 o
  -5  11  12        0.23      -11.27     13.52 o
  -4  11  12       93.38       98.01     19.15 o
  -3  11  12       39.44        3.38     15.77 o
  -2  11  12        6.50      -13.52     13.52 o
  -1  11  12        8.39       12.66      9.93 o
   0  11  12       75.69       93.65     22.53 o
   1  11  12       26.65       30.67     10.73 o
   2  11  12      133.89      146.90     15.21 o
   3  11  12        0.15       -8.16      9.93 o
   4  11  12      425.25      404.70     16.16 o
   5  11  12       33.11       44.17      9.96 o
   6  11  12        8.44        7.73      8.83 o
   7  11  12       16.77       14.74      9.71 o
   8  11  12        6.35        1.79     11.79 o
  -7  12  12       79.57       83.37     21.40 o
  -6  12  12       10.25        9.01     18.02 o
  -5  12  12       73.97       99.14     21.40 o
  -4  12  12        0.16       -5.63     15.77 o
  -3  12  12      205.47      223.06     25.91 o
  -2  12  12       51.06       34.92     18.02 o
  -1  12  12       71.91       73.23     19.15 o
   0  12  12        3.58       13.39     10.73 o
   1  12  12       25.23       14.14     16.90 o
   2  12  12       10.05        6.22     10.73 o
   3  12  12       20.68        7.00     11.07 o
   4  12  12       10.36        0.56     21.97 o
   5  12  12       94.58      110.38     12.13 o
   6  12  12       23.90       11.72      9.43 o
   7  12  12        0.07        6.13      9.71 o
  -6  13  12       21.72       33.80     21.40 o
  -5  13  12       15.87      -16.90     16.90 o
  -4  13  12       67.43       64.21     21.40 o
  -3  13  12       16.69        1.13     16.90 o
  -2  13  12      156.57      159.97     24.78 o
  -1  13  12       60.63       46.19     19.15 o
   0  13  12        6.69      -15.77     15.77 o
   1  13  12       37.03       66.47     20.28 o
   2  13  12       94.80       94.04     14.72 o
   3  13  12        4.95       -5.13     11.53 o
   4  13  12       24.36       24.68     12.67 o
   5  13  12       52.57       35.85     13.47 o
   6  13  12       88.45       83.37     21.40 o
  -3  14  12        3.11        0.00     18.02 o
  -2  14  12       15.67        5.63     18.02 o
  -1  14  12        7.56      -14.65     18.02 o
   0  14  12      100.72       93.50     22.53 o
   1  14  12       24.40       18.02     20.28 o
   2  14  12       89.40       74.35     22.53 o
   3  14  12        2.77       -3.38     19.15 o
 -13   0  13        0.02        7.89     20.28 o
 -11   0  13       62.36       55.20     20.28 o
  -9   0  13     1199.62     1232.46     51.82 o
  -7   0  13      237.31      207.29     20.28 o
  -5   0  13       41.51       29.05      7.32 o
  -3   0  13     5136.33     5056.18     78.89 o
  -1   0  13     1100.70     1004.19     20.49 o
   1   0  13      108.52      129.65      6.67 o
   3   0  13      173.27      164.26      8.22 o
   5   0  13      113.30      119.26      6.89 o
   7   0  13       66.62       66.01      6.11 o
   9   0  13       99.73      111.76     10.09 o
  11   0  13      245.81      263.34     14.14 o
  13   0  13      103.10      120.30     15.93 o
 -13   1  13       21.06        9.41     14.72 o
 -12   1  13       26.28       20.99     14.65 o
 -11   1  13        6.96       -4.86     11.53 o
 -10   1  13      121.48      124.10     15.93 o
  -9   1  13        1.29        0.77      9.93 o
  -8   1  13      387.55      358.77     19.71 o
  -7   1  13        0.31       -4.84      6.74 o
  -6   1  13       10.94        5.65      6.37 o
  -5   1  13      299.37      282.31      9.33 o
  -4   1  13      522.81      531.96      9.73 o
  -3   1  13      727.74      730.11      8.73 o
  -2   1  13     1102.28     1030.87     18.36 o
  -1   1  13        8.70        0.52      1.76 o
   0   1  13      300.85      267.74      6.03 o
   1   1  13      935.98      892.16     13.78 o
   2   1  13       67.25       86.91      3.59 o
   3   1  13      192.24      211.64      5.82 o
   4   1  13     1821.53     1792.27     21.42 o
   5   1  13      113.30      127.34      5.98 o
   6   1  13      777.20      728.23     11.19 o
   7   1  13      151.97      147.04      5.63 o
   8   1  13      472.68      450.80     11.67 o
   9   1  13      501.08      473.24     12.48 o
  10   1  13        0.21       -5.42      5.42 o
  11   1  13       13.42       13.31      6.42 o
  12   1  13       56.54       42.85      8.69 o
  13   1  13        1.53       -7.58      7.86 o
 -13   2  13       21.66       28.16     15.14 o
 -12   2  13      103.07      138.96     18.27 o
 -11   2  13       83.45       65.71     15.14 o
 -10   2  13       77.39       93.60     15.14 o
  -9   2  13      419.82      442.23     22.30 o
  -8   2  13      287.79      316.58     18.32 o
  -7   2  13        9.19        1.65      5.97 o
  -6   2  13      442.60      431.18     11.09 o
  -5   2  13      227.94      203.61      7.92 o
  -4   2  13       56.63       84.65      5.23 o
  -3   2  13      598.36      579.74     11.84 o
  -2   2  13      321.57      290.21     16.47 o
  -1   2  13      685.45      597.68      7.71 o
   0   2  13     2952.02     2942.73     30.84 o
   1   2  13      136.19      130.70      3.77 o
   2   2  13      921.76      904.75     11.46 o
   3   2  13      364.46      368.00      7.50 o
   4   2  13      349.02      321.80      7.33 o
   5   2  13      578.38      555.82      9.98 o
   6   2  13       64.27       74.28      4.87 o
   7   2  13        1.12       -3.73      3.73 o
   8   2  13      186.12      188.49      9.53 o
   9   2  13      106.09       97.91      8.34 o
  10   2  13      119.56      132.79     11.26 o
  11   2  13        7.02       -7.90      7.90 o
  12   2  13        1.36       -8.00      8.00 o
  13   2  13        2.64      -10.26     10.26 o
 -13   3  13       46.90       34.32     15.52 o
 -12   3  13       20.22       27.26     14.27 o
 -11   3  13       27.80       18.02     12.75 o
 -10   3  13      414.26      395.05     30.98 o
  -9   3  13        1.47       -3.29      9.93 o
  -8   3  13        9.36        0.43      6.79 o
  -7   3  13     1284.86     1205.54     22.21 o
  -6   3  13       18.71       10.33      4.66 o
  -5   3  13      266.13      241.63     19.36 o
  -4   3  13      121.54      145.13     10.04 o
  -3   3  13      502.62      489.62     11.05 o
  -2   3  13      330.93      332.16      8.96 o
  -1   3  13      142.07      158.06      5.10 o
   0   3  13       89.64       82.71      2.98 o
   1   3  13     3183.81     3078.58     30.42 o
   2   3  13       16.73       28.27      3.18 o
   3   3  13      961.88      998.64     13.63 o
   4   3  13       92.37       91.15      4.76 o
   5   3  13       41.91       58.09      6.87 o
   6   3  13      125.15      127.35      6.24 o
   7   3  13        4.96       -4.18      4.18 o
   8   3  13       37.55       26.77      7.57 o
   9   3  13     1244.26     1160.54     26.88 o
  10   3  13       25.53       24.45      8.66 o
  11   3  13       93.93      102.25     11.26 o
  12   3  13      102.15      123.52     12.56 o
 -12   4  13        0.67       -1.13     12.75 o
 -11   4  13        6.35       10.89     13.13 o
 -10   4  13       52.37       68.13     13.92 o
  -9   4  13       57.08       37.74     12.96 o
  -8   4  13      103.61      105.70      8.21 o
  -7   4  13      230.36      218.16     11.27 o
  -6   4  13      911.02      869.97     19.60 o
  -5   4  13      742.21      705.01     15.17 o
  -4   4  13      271.22      285.47      9.28 o
  -3   4  13        1.84        0.33      3.88 o
  -2   4  13       25.31       18.14      4.06 o
  -1   4  13       16.94       19.34      3.85 o
   0   4  13      731.38      671.28      9.56 o
   1   4  13      258.85      244.49      5.91 o
   2   4  13     2267.29     2264.20     28.66 o
   3   4  13       28.69       33.76      4.03 o
   4   4  13       24.75       22.91      4.09 o
   5   4  13      290.65      277.30      8.02 o
   6   4  13        1.34       -0.90      4.53 o
   7   4  13      107.37      103.12      8.15 o
   8   4  13      875.82      858.86     42.39 o
   9   4  13        7.47       -7.53      9.74 o
  10   4  13      194.54      187.47     16.04 o
  11   4  13       25.13       15.87      9.06 o
  12   4  13        0.41        1.72      9.31 o
 -12   5  13       14.42        7.24     14.08 o
 -11   5  13        1.35       12.84     13.13 o
 -10   5  13       17.08       21.61     13.13 o
  -9   5  13      140.42      134.69      9.94 o
  -8   5  13      379.73      362.21     12.97 o
  -7   5  13       15.64       12.32      6.04 o
  -6   5  13       94.65       96.95      7.53 o
  -5   5  13     1191.59     1134.47     21.18 o
  -4   5  13        0.41        0.90      4.57 o
  -3   5  13      109.72      108.16      9.59 o
  -2   5  13       41.56       40.12      5.19 o
  -1   5  13        8.11        8.42      5.21 o
   0   5  13     1042.70     1025.23     14.29 o
   1   5  13      332.87      333.37      6.98 o
   2   5  13      342.38      343.96      7.24 o
   3   5  13     1449.11     1480.86     19.91 o
   4   5  13      739.29      754.11     14.44 o
   5   5  13      337.16      323.26      9.83 o
   6   5  13      252.81      269.46      9.72 o
   7   5  13       51.51       47.03      7.02 o
   8   5  13      330.37      315.67     15.46 o
   9   5  13      269.74      244.22     13.63 o
  10   5  13      131.56      138.97     12.13 o
  11   5  13      100.24      120.41     12.32 o
  12   5  13       98.18      103.45     12.36 o
 -12   6  13       57.12       49.57     23.66 o
 -11   6  13        9.37      -12.39     18.02 o
 -10   6  13      104.46       92.95     15.40 o
  -9   6  13      224.79      244.84     16.55 o
  -8   6  13        2.30       -3.99      7.24 o
  -7   6  13       35.70       42.67      7.05 o
  -6   6  13      728.73      730.12     16.98 o
  -5   6  13       92.32       74.82      7.48 o
  -4   6  13      590.70      582.67     14.03 o
  -3   6  13       31.95       17.94      5.19 o
  -2   6  13       11.47        8.50      4.91 o
  -1   6  13     3419.24     3415.58     51.43 o
   0   6  13      109.02      121.39      6.82 o
   1   6  13        1.15       -3.29      3.29 o
   2   6  13      149.02      152.58      6.79 o
   3   6  13      141.99      161.88      7.20 o
   4   6  13        8.11        8.13      4.82 o
   5   6  13      437.92      452.43     11.60 o
   6   6  13       15.19       19.58      6.32 o
   7   6  13      724.89      681.27     19.49 o
   8   6  13      152.60      139.40     11.48 o
   9   6  13       35.14       25.12      8.83 o
  10   6  13        1.06       -8.00      8.00 o
  11   6  13       84.49      119.73     12.32 o
 -11   7  13        5.36       -7.89     19.15 o
 -10   7  13      359.62      360.49     20.83 o
  -9   7  13       93.65       92.30     11.25 o
  -8   7  13      327.08      328.11     15.50 o
  -7   7  13       72.15       70.23      9.64 o
  -6   7  13      163.67      151.73     13.17 o
  -5   7  13      219.15      240.51     10.36 o
  -4   7  13      296.26      271.69     10.53 o
  -3   7  13      382.97      335.48     11.24 o
  -2   7  13     1703.04     1723.23     38.86 o
  -1   7  13        7.63        8.89      5.02 o
   0   7  13     1201.21     1183.74     21.30 o
   1   7  13      584.91      585.64     13.81 o
   2   7  13        0.92       -4.21      4.21 o
   3   7  13        0.15       -4.42      4.42 o
   4   7  13        5.15       -4.82      4.82 o
   5   7  13       10.41        1.91      5.76 o
   6   7  13      458.89      444.57     13.92 o
   7   7  13        9.45       10.82      8.00 o
   8   7  13      177.11      163.49     12.13 o
   9   7  13       14.00       15.40      8.46 o
  10   7  13       83.43       73.39     10.83 o
  11   7  13        4.76       -1.03      9.06 o
 -11   8  13       72.29       84.49     24.78 o
 -10   8  13       14.22       10.68     12.17 o
  -9   8  13        6.15       -9.74      9.74 o
  -8   8  13       27.82       29.95     11.37 o
  -7   8  13      252.39      253.35     13.81 o
  -6   8  13        3.36        6.63      7.57 o
  -5   8  13      311.81      263.42     16.51 o
  -4   8  13      405.83      343.42     11.81 o
  -3   8  13      943.00      952.61     19.43 o
  -2   8  13       12.12        2.94      5.44 o
  -1   8  13      413.89      393.03     14.08 o
   0   8  13       42.38       23.66      7.15 o
   1   8  13       15.76       13.55      6.70 o
   2   8  13       26.54       17.07      5.71 o
   3   8  13      462.52      479.10     12.90 o
   4   8  13       12.83       20.30      6.16 o
   5   8  13     1265.20     1271.56     26.83 o
   6   8  13        4.74       -1.66      8.62 o
   7   8  13      553.06      532.11     23.19 o
   8   8  13        0.13        0.76      8.22 o
   9   8  13       52.57       57.09     10.61 o
  10   8  13        2.04       -8.41      8.41 o
 -10   9  13       24.38       11.48     12.45 o
  -9   9  13        2.68      -10.26     10.26 o
  -8   9  13      126.70      124.37     17.46 o
  -7   9  13       28.13       34.88     11.53 o
  -6   9  13      196.62      196.98     15.52 o
  -5   9  13       51.87       28.82     17.15 o
  -4   9  13      289.92      280.00     15.28 o
  -3   9  13      139.01      121.57     10.11 o
  -2   9  13        8.42       -7.83     16.34 o
  -1   9  13      311.43      314.89     16.73 o
   0   9  13      725.91      738.96     24.29 o
   1   9  13      249.30      276.74     19.71 o
   2   9  13       53.62       52.58     17.46 o
   3   9  13      274.99      289.09     12.98 o
   4   9  13      349.15      333.80     22.39 o
   5   9  13       24.48       27.32      7.32 o
   6   9  13      366.21      394.29     16.01 o
   7   9  13       83.92       89.32     10.83 o
   8   9  13        2.62       -1.88      8.46 o
   9   9  13       70.50       76.24     11.26 o
  10   9  13        2.69       -9.31      9.31 o
  -9  10  13       60.70       49.31     13.79 o
  -8  10  13        0.16       -6.76     10.56 o
  -7  10  13       92.14       93.99     14.34 o
  -6  10  13      194.73      199.55     27.04 o
  -5  10  13        0.12       -2.82      9.56 o
  -4  10  13       18.51        0.10      8.65 o
  -3  10  13       20.85        9.01     12.96 o
  -2  10  13       35.63       31.89     10.26 o
  -1  10  13      163.12      205.60     15.14 o
   0  10  13        7.92        5.87      9.46 o
   1  10  13       38.10       28.86     12.96 o
   2  10  13      239.53      234.37     15.93 o
   3  10  13       14.34       -5.63      9.56 o
   4  10  13        4.00       -2.88      7.75 o
   5  10  13        5.56       -0.18      8.00 o
   6  10  13       78.65       83.19     14.30 o
   7  10  13       37.53       36.05      9.76 o
   8  10  13       12.65       -2.65      8.87 o
   9  10  13        3.72       -8.87      8.87 o
  -8  11  13       63.54       37.18     13.54 o
  -7  11  13       32.85        3.46     14.08 o
  -6  11  13       29.59       11.27     15.77 o
  -5  11  13      437.86      455.13     30.42 o
  -4  11  13       11.66       -6.76     14.65 o
  -3  11  13       80.39       74.35     18.02 o
  -2  11  13       43.94       31.67     10.56 o
  -1  11  13      176.16      130.39     13.92 o
   0  11  13        8.16       18.73     10.73 o
   1  11  13      135.39      178.77     15.14 o
   2  11  13       16.38       23.50     11.07 o
   3  11  13      248.79      269.84     17.91 o
   4  11  13        8.35       25.13     11.53 o
   5  11  13        3.47       10.22      8.83 o
   6  11  13      103.76       91.38     11.71 o
   7  11  13        2.78       -8.87      8.87 o
   8  11  13       11.25       -8.53      9.71 o
  -7  12  13       66.17       72.10     22.53 o
  -6  12  13        3.25      -10.14     16.90 o
  -5  12  13       20.15        6.76     16.90 o
  -4  12  13       59.42       56.33     19.15 o
  -3  12  13        0.44      -15.77     15.77 o
  -2  12  13       66.95       51.82     19.15 o
  -1  12  13       13.20        5.63     16.90 o
   0  12  13      414.55      471.35     21.90 o
   1  12  13       80.20       92.80     13.47 o
   2  12  13      128.35      122.14     14.72 o
   3  12  13       10.37       -0.32     11.07 o
   4  12  13      185.14      202.26     17.53 o
   5  12  13       33.62       18.76     12.67 o
   6  12  13        8.44       -0.29      9.48 o
   7  12  13       27.04       24.52     10.75 o
  -5  13  13       27.41       22.53     19.15 o
  -4  13  13       39.96       31.54     19.15 o
  -3  13  13       97.01      103.64     22.53 o
  -2  13  13       34.19        2.25     18.02 o
  -1  13  13       68.87       63.09     20.28 o
   0  13  13       80.58       74.35     21.40 o
   1  13  13       29.25       16.90     18.02 o
   2  13  13       12.80        2.55     11.87 o
   3  13  13       12.49       -0.30     11.87 o
   4  13  13       58.78       68.95     14.59 o
   5  13  13       14.40       15.46     12.98 o
  -2  14  13        2.44       -4.51     18.02 o
  -1  14  13       27.59        2.25     19.15 o
   0  14  13        0.20      -12.39     18.02 o
   1  14  13        0.29       -7.89     19.15 o
   2  14  13        0.26      -19.15     19.15 o
 -12   0  14        5.13       -7.89     19.15 o
 -10   0  14      955.65      975.60     48.44 o
  -8   0  14       35.79       36.05     14.65 o
  -6   0  14      407.56      377.40     25.91 o
  -4   0  14     1475.38     1451.89     32.71 o
  -2   0  14      555.75      501.79      9.99 o
   0   0  14      509.58      543.52     17.41 o
   2   0  14      182.37      150.27      7.75 o
   4   0  14     2419.27     2404.05     35.70 o
   6   0  14      126.08      115.74      6.82 o
   8   0  14      249.79      243.94     12.10 o
  10   0  14      348.59      336.89     25.24 o
  12   0  14      152.15      174.72     13.37 o
 -13   1  14       22.29       23.09     15.93 o
 -12   1  14       36.90       42.12     15.52 o
 -11   1  14      100.77      115.09     24.22 o
 -10   1  14       24.29       42.01     13.52 o
  -9   1  14       93.89      112.70     20.84 o
  -8   1  14      178.43      172.37     15.14 o
  -7   1  14      149.04      157.21     13.47 o
  -6   1  14      115.25       75.50     10.36 o
  -5   1  14     1176.90     1196.50     24.67 o
  -4   1  14      423.89      418.80      9.27 o
  -3   1  14     1455.64     1436.72     18.10 o
  -2   1  14      255.88      231.54      4.56 o
  -1   1  14       14.94       23.69      2.28 o
   0   1  14      242.09      205.07      5.13 o
   1   1  14      175.29      155.88      5.21 o
   2   1  14      182.90      185.33      5.88 o
   3   1  14     1979.24     1958.75     22.51 o
   4   1  14      382.67      377.81      7.54 o
   5   1  14      682.01      657.81     11.21 o
   6   1  14      311.26      303.17      7.32 o
   7   1  14        0.75       -3.53      3.53 o
   8   1  14        0.82       -5.10      5.10 o
   9   1  14       21.10        5.69      5.81 o
  10   1  14        0.31        2.16      6.00 o
  11   1  14       88.95       94.15      9.40 o
  12   1  14        1.08       -3.45      7.42 o
 -12   2  14       58.98       60.89     15.87 o
 -11   2  14       23.94       46.19     14.34 o
 -10   2  14      158.37      184.71     17.91 o
  -9   2  14      183.74      199.98     17.11 o
  -8   2  14       47.13       39.99     11.15 o
  -7   2  14       58.18       52.01     10.36 o
  -6   2  14        3.62       -5.30      5.30 o
  -5   2  14        1.61       -1.80      5.07 o
  -4   2  14      571.06      610.33     13.08 o
  -3   2  14        2.01        2.81      2.65 o
  -2   2  14      550.26      560.61     10.44 o
  -1   2  14     2032.91     2036.41     32.74 o
   0   2  14        4.79        3.30      2.24 o
   1   2  14      606.98      584.91      8.36 o
   2   2  14      406.21      441.93      7.99 o
   3   2  14      366.76      356.47      7.57 o
   4   2  14      523.03      502.98      9.45 o
   5   2  14      214.83      217.35      7.16 o
   6   2  14      313.27      301.68      8.20 o
   7   2  14     1025.78     1037.56     15.89 o
   8   2  14        0.49       -5.64      5.64 o
   9   2  14      385.26      375.72     13.03 o
  10   2  14       96.70       79.79     10.14 o
  11   2  14       39.01       34.84      9.52 o
  12   2  14       91.38       83.46     11.26 o
 -12   3  14        9.48        7.66     13.92 o
 -11   3  14      371.61      404.57     23.90 o
 -10   3  14      118.49      130.56     16.32 o
  -9   3  14        0.20      -10.14     10.14 o
  -8   3  14      460.81      465.95     21.90 o
  -7   3  14       20.73       12.28     11.71 o
  -6   3  14      103.35      110.67      7.26 o
  -5   3  14       21.42       14.52      4.57 o
  -4   3  14      123.17       90.64     13.01 o
  -3   3  14      731.91      678.77     16.63 o
  -2   3  14      190.80      179.84      7.53 o
  -1   3  14      113.93      111.29      4.23 o
   0   3  14     2198.76     2119.51     21.73 o
   1   3  14      332.17      328.11      6.10 o
   2   3  14       56.13       45.60      3.86 o
   3   3  14       95.03      100.58      4.91 o
   4   3  14       37.86       28.41      3.92 o
   5   3  14      471.69      490.20     10.32 o
   6   3  14       56.35       56.15      5.35 o
   7   3  14       19.40        7.98      5.19 o
   8   3  14      819.62      762.27     20.59 o
   9   3  14       43.44       53.83      9.31 o
  10   3  14        4.22       -3.16      7.90 o
  11   3  14       17.08        3.54      8.83 o
  12   3  14        0.18       -2.87      9.06 o
 -12   4  14        8.33        7.32     14.34 o
 -11   4  14        2.37        7.89     13.13 o
 -10   4  14        0.57       11.52     12.33 o
  -9   4  14      235.05      225.27     18.71 o
  -8   4  14      235.29      251.74     17.91 o
  -7   4  14      826.95      770.20     37.89 o
  -6   4  14       16.76       19.73     11.06 o
  -5   4  14      361.99      335.26     10.80 o
  -4   4  14      132.58      134.76      7.39 o
  -3   4  14       71.13       80.26      6.26 o
  -2   4  14        8.21        4.81      4.20 o
  -1   4  14      656.90      635.71     13.45 o
   0   4  14      193.73      180.89      5.61 o
   1   4  14     1110.12     1116.47     14.35 o
   2   4  14        2.34       -2.67      3.35 o
   3   4  14       73.11       69.17      4.85 o
   4   4  14        0.04       -3.82      3.82 o
   5   4  14      215.91      208.54      7.44 o
   6   4  14       24.71       19.88      5.43 o
   7   4  14      726.22      715.24     17.42 o
   8   4  14        9.47       -4.22      7.29 o
   9   4  14       94.15       96.02     10.61 o
  10   4  14       72.36       67.11     10.77 o
  11   4  14       39.06       26.05      9.26 o
  12   4  14       55.42       49.82     11.26 o
 -12   5  14        0.31       -9.30     13.92 o
 -11   5  14       33.94       24.40     13.79 o
 -10   5  14       17.43        4.51     11.95 o
  -9   5  14       24.67       27.11     12.33 o
  -8   5  14      177.18      211.16     10.69 o
  -7   5  14        0.50       -5.81      5.81 o
  -6   5  14     1447.96     1397.23     24.93 o
  -5   5  14      166.89      175.13     12.05 o
  -4   5  14     2711.01     2486.25     37.95 o
  -3   5  14      355.39      350.84     11.41 o
  -2   5  14      734.07      761.42     15.59 o
  -1   5  14      256.82      215.53      9.43 o
   0   5  14      505.09      464.90     13.66 o
   1   5  14      251.13      251.61      6.89 o
   2   5  14      764.49      790.17     12.77 o
   3   5  14      215.38      232.17      7.26 o
   4   5  14       89.33       92.05      6.23 o
   5   5  14        0.86        1.25      4.92 o
   6   5  14       88.05       95.31      7.86 o
   7   5  14       90.42       92.06      9.96 o
   8   5  14      211.26      211.67     16.17 o
   9   5  14      158.58      141.15     11.91 o
  10   5  14       28.75       30.76      9.52 o
  11   5  14        0.80       -4.73      8.87 o
  12   5  14        0.07       -3.42     11.53 o
 -11   6  14       65.58       67.59     23.66 o
 -10   6  14       33.71       22.93     13.47 o
  -9   6  14       10.12       12.28      8.57 o
  -8   6  14        4.12       -0.62      7.77 o
  -7   6  14      367.41      358.92     13.66 o
  -6   6  14        1.88        4.63      5.81 o
  -5   6  14        2.20       -5.02      5.02 o
  -4   6  14      388.42      356.50     11.44 o
  -3   6  14        0.55       -2.52      4.76 o
  -2   6  14      716.71      688.76     18.86 o
  -1   6  14        4.51       14.51      5.14 o
   0   6  14       57.65       58.42      6.16 o
   1   6  14      683.85      689.10     19.12 o
   2   6  14     1054.61     1043.91     17.42 o
   3   6  14       23.31       17.36      4.79 o
   4   6  14      272.19      271.51      9.25 o
   5   6  14       72.37       83.76      7.59 o
   6   6  14     1641.67     1666.52     30.50 o
   7   6  14      185.01      173.46     11.87 o
   8   6  14       65.61       58.67      9.52 o
   9   6  14       45.20       43.36      9.11 o
  10   6  14      102.08      111.74     11.71 o
  11   6  14       26.02       20.33     10.18 o
 -11   7  14       44.72       22.53     22.53 o
 -10   7  14        7.38       -3.38     19.15 o
  -9   7  14        5.37       -3.72      8.38 o
  -8   7  14       39.53       36.97      9.22 o
  -7   7  14       39.39       30.31      8.83 o
  -6   7  14        4.63       -6.70      6.70 o
  -5   7  14      199.74      185.37      9.40 o
  -4   7  14       87.64       80.93      7.97 o
  -3   7  14      152.66      149.89      8.45 o
  -2   7  14      162.26      149.42      8.42 o
  -1   7  14      395.14      379.77     14.15 o
   0   7  14      315.01      324.70     10.93 o
   1   7  14       45.09       39.62      7.57 o
   2   7  14      120.22      124.88      7.89 o
   3   7  14      276.96      290.64      9.57 o
   4   7  14       33.20       29.72      6.28 o
   5   7  14      187.91      178.53      9.71 o
   6   7  14        7.03        5.35      6.76 o
   7   7  14       52.13       44.93      9.26 o
   8   7  14       30.88       38.45     14.37 o
   9   7  14      156.67      162.46     12.78 o
  10   7  14        0.05       -7.98      8.22 o
  11   7  14       94.84      118.78     13.01 o
 -10   8  14        5.72       13.41     11.87 o
  -9   8  14       29.53       29.47     12.17 o
  -8   8  14       64.65       68.78     12.98 o
  -7   8  14        1.78       -2.54      7.66 o
  -6   8  14       42.94       45.30      8.83 o
  -5   8  14      336.10      334.83     14.46 o
  -4   8  14       55.70       53.56      8.17 o
  -3   8  14       30.76       13.52      6.04 o
  -2   8  14      640.08      686.81     16.19 o
  -1   8  14      211.00      203.55     11.26 o
   0   8  14       54.81       56.89      8.00 o
   1   8  14       76.90       88.96     10.90 o
   2   8  14       74.84       84.86     11.53 o
   3   8  14       71.81       67.70      8.22 o
   4   8  14      270.20      305.91     13.31 o
   5   8  14      504.76      481.15     14.32 o
   6   8  14      435.82      454.63     16.66 o
   7   8  14        4.00        5.63      8.22 o
   8   8  14       13.27       19.21      8.66 o
   9   8  14        1.56       -8.41      8.41 o
  10   8  14       32.63       25.45     10.37 o
 -10   9  14        0.16       -1.53     12.17 o
  -9   9  14       56.26       41.25     13.26 o
  -8   9  14       67.76      106.18     33.23 o
  -7   9  14       15.29       14.08     18.59 o
  -6   9  14       31.75       17.69      9.37 o
  -5   9  14      240.59      249.93     13.40 o
  -4   9  14        5.11        7.08      7.35 o
  -3   9  14        5.59       13.62     15.21 o
  -2   9  14       45.39       42.43     10.36 o
  -1   9  14      278.20      274.22     15.87 o
   0   9  14      160.02      232.51     15.52 o
   1   9  14      295.09      334.84     17.47 o
   2   9  14       26.61       28.16      9.93 o
   3   9  14      164.27      162.29     14.27 o
   4   9  14        0.20       -7.34      9.42 o
   5   9  14      332.46      363.24     15.11 o
   6   9  14       11.10       17.32      9.06 o
   7   9  14        3.95       -1.38      8.41 o
   8   9  14       58.34       60.48     10.61 o
   9   9  14       13.01        6.73      9.31 o
  -9  10  14      144.83      124.66     21.40 o
  -8  10  14        0.76      -11.07     11.07 o
  -7  10  14       97.41      130.09     32.11 o
  -6  10  14      352.52      350.93     19.87 o
  -5  10  14        8.94       -6.76     13.52 o
  -4  10  14        6.05       -8.65      8.65 o
  -3  10  14      136.95      129.68     26.47 o
  -2  10  14       81.62      102.55     16.34 o
  -1  10  14      844.17      842.23     40.56 o
   0  10  14       39.67       55.19     11.53 o
   1  10  14      336.28      355.55     18.71 o
   2  10  14       16.59       22.87     10.73 o
   3  10  14        1.14        3.79      9.93 o
   4  10  14       47.61       44.42     10.77 o
   5  10  14        5.73        3.22     11.99 o
   6  10  14       23.19       16.57     10.70 o
   7  10  14      287.33      297.95     15.50 o
   8  10  14        4.80       -8.66      8.66 o
   9  10  14       64.31       84.49     21.40 o
  -8  11  14       94.78       63.26     14.59 o
  -7  11  14       27.12       21.40     18.02 o
  -6  11  14       26.74       -3.38     15.77 o
  -5  11  14       91.56       85.62     19.15 o
  -4  11  14       41.57       27.04     16.90 o
  -3  11  14       20.65        9.01     15.77 o
  -2  11  14      120.96      115.43     28.73 o
  -1  11  14       43.13       36.58     11.87 o
   0  11  14      536.21      569.32     23.49 o
   1  11  14       51.93       51.35     11.95 o
   2  11  14       32.42       23.08     11.53 o
   3  11  14       46.58       37.10     12.33 o
   4  11  14       35.52       24.78     11.87 o
   5  11  14        0.04       -3.38     11.53 o
   6  11  14      237.06      227.49     14.73 o
   7  11  14        2.74       -9.31      9.31 o
  -6  12  14       44.50       30.42     19.15 o
  -5  12  14       28.49       16.90     18.02 o
  -4  12  14        0.61      -15.77     15.77 o
  -3  12  14       77.02       95.76     21.40 o
  -2  12  14      169.41      198.27     24.78 o
  -1  12  14       84.48       86.75     20.28 o
   0  12  14       43.63       39.28     11.87 o
   1  12  14       14.83       21.66     12.33 o
   2  12  14       16.63       15.15     11.53 o
   3  12  14      114.34      144.15     15.93 o
   4  12  14        4.57      -11.15     11.53 o
   5  12  14       16.78        5.28     12.67 o
   6  12  14       22.50       11.30     13.13 o
  -4  13  14        2.93       -3.38     16.90 o
  -3  13  14        1.16       -7.89     18.02 o
  -2  13  14        1.76      -14.65     16.90 o
  -1  13  14        5.00      -16.90     16.90 o
   0  13  14        1.13       -5.63     16.90 o
   1  13  14        5.58       -1.13     18.02 o
   2  13  14      139.49      109.85     15.14 o
   3  13  14       33.42       42.93     18.02 o
   4  13  14       15.32        0.99     13.47 o
 -11   0  15      237.22      281.64     31.54 o
  -9   0  15       47.61       38.30     18.02 o
  -7   0  15     1076.79     1048.83     45.06 o
  -5   0  15       15.06        3.38     10.14 o
  -3   0  15       76.60       68.03     12.39 o
  -1   0  15     1729.30     1706.45     38.05 o
   1   0  15      254.14      217.83     11.53 o
   3   0  15     2859.85     2916.28     49.11 o
   5   0  15        6.33        6.61      5.19 o
   7   0  15      171.69      164.07      8.31 o
   9   0  15      121.62      135.44     16.93 o
  11   0  15      154.96      143.16     12.13 o
 -12   1  15       15.64       -1.22     13.92 o
 -11   1  15       13.96        5.26     13.13 o
 -10   1  15      107.68      137.40     17.53 o
  -9   1  15        0.48       -7.32     11.15 o
  -8   1  15      146.13      154.93     15.52 o
  -7   1  15       18.25       14.60     14.08 o
  -6   1  15      383.10      353.04     42.25 o
  -5   1  15       98.12       94.55      7.93 o
  -4   1  15     1875.98     1869.84     62.19 o
  -3   1  15       18.99       21.99      2.85 o
  -2   1  15       41.02       28.35      3.14 o
  -1   1  15       68.41       70.55      4.19 o
   0   1  15      115.27       99.75      4.18 o
   1   1  15        2.41        0.12      2.41 o
   2   1  15     1453.95     1539.64     20.09 o
   3   1  15        6.76       11.47      3.41 o
   4   1  15      774.98      788.01     11.40 o
   5   1  15      458.29      494.00      9.17 o
   6   1  15      275.43      302.42      7.77 o
   7   1  15        3.80       -3.10      3.95 o
   8   1  15      239.85      237.83      9.56 o
   9   1  15       67.70       55.10      7.03 o
  10   1  15      585.47      600.92     14.79 o
  11   1  15        2.98       -1.73      6.56 o
  12   1  15        3.43       -3.68      7.03 o
 -12   2  15       10.57        7.10     14.27 o
 -11   2  15       42.39       17.22     22.53 o
 -10   2  15      378.81      373.04     23.06 o
  -9   2  15        8.85        6.20     11.15 o
  -8   2  15      144.51      107.15     13.92 o
  -7   2  15        9.93       -8.91      9.58 o
  -6   2  15       39.59       25.27      9.13 o
  -5   2  15      877.87      794.68     21.61 o
  -4   2  15       79.79       87.07      8.06 o
  -3   2  15      754.81      680.32     13.92 o
  -2   2  15     3560.35     3454.17     48.48 o
  -1   2  15      614.44      569.21      9.20 o
   0   2  15        5.26        4.84      2.43 o
   1   2  15      328.82      338.50      6.32 o
   2   2  15       18.74        6.89      2.87 o
   3   2  15      861.17      865.76     11.74 o
   4   2  15       37.18       43.18      4.28 o
   5   2  15      122.47      126.88      6.00 o
   6   2  15      161.55      177.08      6.99 o
   7   2  15      393.15      403.72     10.51 o
   8   2  15       86.63       80.90      7.98 o
   9   2  15      136.50      127.59     11.06 o
  10   2  15       13.16        7.41      8.60 o
  11   2  15       79.80       87.75     11.02 o
  12   2  15       36.41       37.41     13.49 o
 -12   3  15       54.43       59.43     16.32 o
 -11   3  15       18.91       11.91     13.92 o
 -10   3  15       19.18       15.77     12.75 o
  -9   3  15      207.88      219.27     18.27 o
  -8   3  15        0.52        0.68     11.27 o
  -7   3  15      201.55      205.55     15.52 o
  -6   3  15       29.81       13.25      6.63 o
  -5   3  15      105.67       97.03      9.92 o
  -4   3  15        0.70       -0.81      4.45 o
  -3   3  15      476.75      464.83     14.02 o
  -2   3  15        1.20       -2.27      4.00 o
  -1   3  15     1957.68     1887.84     27.74 o
   0   3  15      330.06      340.29      6.77 o
   1   3  15        2.54       -0.56      2.36 o
   2   3  15       56.95       51.21      3.90 o
   3   3  15       30.16       27.00      3.86 o
   4   3  15      342.92      327.83      7.88 o
   5   3  15     1550.40     1568.71     20.43 o
   6   3  15       17.69       15.18      4.84 o
   7   3  15     1183.55     1169.26     20.39 o
   8   3  15       23.18       34.57      8.66 o
   9   3  15       13.06       -9.28     12.81 o
  10   3  15       27.47       23.57      8.87 o
  11   3  15       68.86       50.44     10.37 o
  12   3  15        5.54       -5.23      8.56 o
 -12   4  15       31.34       36.74     15.40 o
 -11   4  15        7.29       -5.52     16.34 o
 -10   4  15        5.34       15.23     13.13 o
  -9   4  15       39.79       33.80     12.75 o
  -8   4  15      287.72      305.84     19.71 o
  -7   4  15       35.62       30.69      8.11 o
  -6   4  15      114.96      104.49     10.16 o
  -5   4  15       19.86       11.98      5.34 o
  -4   4  15      145.47      147.30      8.62 o
  -3   4  15      159.91      159.57      7.83 o
  -2   4  15      779.09      761.17     15.66 o
  -1   4  15      279.05      291.06      9.68 o
   0   4  15      917.08      870.56     14.69 o
   1   4  15        0.03       -3.78      3.78 o
   2   4  15       57.59       49.40      4.39 o
   3   4  15      332.68      336.83      8.43 o
   4   4  15      398.14      440.70      9.90 o
   5   4  15        9.00       13.94      4.77 o
   6   4  15     1248.37     1175.34     22.64 o
   7   4  15       41.85       22.38     10.92 o
   8   4  15        5.73        1.33      8.98 o
   9   4  15        2.61       -4.24      7.57 o
  10   4  15       13.98        7.23      8.60 o
  11   4  15        4.50       -5.14      8.66 o
  12   4  15        2.37       -9.01     16.90 o
 -11   5  15       17.70        1.79     13.47 o
 -10   5  15       10.36        1.48     12.67 o
  -9   5  15      151.07      167.09     17.47 o
  -8   5  15        3.59        6.18     15.77 o
  -7   5  15      995.37      919.10     19.94 o
  -6   5  15       58.76       68.77      7.26 o
  -5   5  15      889.56      863.56     18.01 o
  -4   5  15       28.84       25.15      5.80 o
  -3   5  15        9.23       12.97      5.19 o
  -2   5  15      102.44      109.44      7.42 o
  -1   5  15      386.03      392.36     11.24 o
   0   5  15      304.15      330.72     10.66 o
   1   5  15     1514.44     1574.22     22.71 o
   2   5  15       17.00        7.04      3.92 o
   3   5  15      399.70      404.56      9.81 o
   4   5  15      113.25      114.87      7.01 o
   5   5  15        4.13       -5.10      5.10 o
   6   5  15        0.12       -8.46      8.46 o
   7   5  15      303.31      289.22     13.63 o
   8   5  15       77.08       63.47      9.76 o
   9   5  15       24.29        9.84      8.41 o
  10   5  15        0.86       -5.24      8.17 o
  11   5  15       69.77       90.56     11.67 o
 -11   6  15        3.02        3.70     13.92 o
 -10   6  15        3.00      -12.25     12.33 o
  -9   6  15       14.09       -2.95     11.37 o
  -8   6  15      254.49      263.32     24.50 o
  -7   6  15      147.26      156.30     10.57 o
  -6   6  15        3.01       -0.70      5.89 o
  -5   6  15      133.90      120.51      8.31 o
  -4   6  15      119.30      114.99      7.93 o
  -3   6  15      502.48      465.39     13.04 o
  -2   6  15      138.03      133.13      8.13 o
  -1   6  15        0.56       -1.88      5.19 o
   0   6  15     1033.52     1042.20     20.06 o
   1   6  15      778.22      799.74     17.72 o
   2   6  15      301.02      284.43     10.57 o
   3   6  15      166.39      142.66      7.38 o
   4   6  15      434.03      427.55     11.42 o
   5   6  15      191.91      215.70     10.41 o
   6   6  15      208.58      230.61     11.10 o
   7   6  15       48.00       60.05      9.76 o
   8   6  15      107.79      103.78     11.26 o
   9   6  15       95.29       95.47     11.02 o
  10   6  15        8.92       12.44      9.31 o
  11   6  15        0.77       -6.99      9.31 o
 -10   7  15        2.05        1.13     19.15 o
  -9   7  15       45.97       40.99     13.26 o
  -8   7  15        6.14       -3.71      7.89 o
  -7   7  15       11.51        8.31      7.77 o
  -6   7  15      407.26      373.21     15.21 o
  -5   7  15      104.38       96.11      9.21 o
  -4   7  15       44.64       16.83      6.43 o
  -3   7  15       56.78       60.89      9.61 o
  -2   7  15       45.67       16.90      6.20 o
  -1   7  15      117.84      118.10     11.33 o
   0   7  15      427.96      441.93     14.93 o
   1   7  15       15.22        0.00      6.70 o
   2   7  15      742.19      813.41     20.94 o
   3   7  15       45.73       36.09      7.57 o
   4   7  15       90.17       98.66      8.43 o
   5   7  15       14.92       11.83      6.76 o
   6   7  15       51.52       48.98      9.06 o
   7   7  15      103.34      117.98     11.26 o
   8   7  15      275.60      281.93     14.87 o
   9   7  15        0.12       -3.38      8.46 o
  10   7  15       88.77      106.21     12.36 o
 -10   8  15       24.26       16.90     21.40 o
  -9   8  15       33.18       25.07     12.45 o
  -8   8  15       74.96       89.43     11.34 o
  -7   8  15      241.75      273.16     14.56 o
  -6   8  15       22.67        8.81      7.90 o
  -5   8  15      630.78      614.62     28.83 o
  -4   8  15        1.14       -6.70      6.70 o
  -3   8  15       38.43       23.85      8.28 o
  -2   8  15        3.58        0.94      6.92 o
  -1   8  15       71.69       99.10     14.65 o
   0   8  15      233.90      243.46     15.07 o
   1   8  15      423.37      404.11     34.92 o
   2   8  15        0.31       -8.34      8.34 o
   3   8  15       63.79       45.66     10.73 o
   4   8  15      638.58      603.76     18.12 o
   5   8  15        6.83        8.01      7.95 o
   6   8  15       44.59       35.66     13.72 o
   7   8  15       76.40       66.51     10.41 o
   8   8  15        4.04        1.18      8.66 o
   9   8  15       11.10        3.15      9.06 o
  10   8  15        5.83       -3.12      9.31 o
  -9   9  15       96.92      123.10     17.46 o
  -8   9  15        0.23       -5.63     15.21 o
  -7   9  15       61.14       62.74     12.98 o
  -6   9  15      438.40      397.04     19.27 o
  -5   9  15      135.06      133.16     11.02 o
  -4   9  15      154.86      176.09     12.56 o
  -3   9  15      340.86      302.12     16.73 o
  -2   9  15       67.87       61.40     11.15 o
  -1   9  15      271.97      281.75     16.67 o
   0   9  15        7.72       -5.39      9.13 o
   1   9  15       42.33       29.29     10.36 o
   2   9  15      359.85      376.37     19.07 o
   3   9  15       29.57       11.09     16.90 o
   4   9  15       16.18        8.18      7.95 o
   5   9  15       19.40       15.52      8.41 o
   6   9  15        5.18       10.89      8.46 o
   7   9  15        5.82        1.24      8.66 o
   8   9  15       53.05       53.80     10.83 o
   9   9  15        0.63       -5.63      9.11 o
  -8  10  15       23.52       19.08     14.08 o
  -7  10  15        5.66        1.93     11.07 o
  -6  10  15      162.88      153.25     15.93 o
  -5  10  15       10.44        1.13     13.52 o
  -4  10  15      121.94      120.15     13.47 o
  -3  10  15        0.42       -8.65      8.65 o
  -2  10  15      184.37      212.88     15.52 o
  -1  10  15        5.78        9.58     10.36 o
   0  10  15        2.47       -9.56      9.56 o
   1  10  15       58.30       74.92     12.75 o
   2  10  15        8.92       -1.13     10.36 o
   3  10  15       29.55       18.53     10.73 o
   4  10  15       97.98       90.63     13.92 o
   5  10  15       40.60       19.27     12.96 o
   6  10  15      167.60      178.91     13.18 o
   7  10  15        5.37        1.13      9.11 o
   8  10  15        7.92       -9.01      9.11 o
  -7  11  15       55.94       51.82     19.15 o
  -6  11  15        9.49       21.40     16.90 o
  -5  11  15       69.65       49.57     18.02 o
  -4  11  15       16.11       22.53     15.77 o
  -3  11  15      139.75      216.30     24.78 o
  -2  11  15       88.89      103.86     13.47 o
  -1  11  15      128.38      131.71     14.72 o
   0  11  15        9.39        3.21     10.73 o
   1  11  15      128.16      112.54     14.72 o
   2  11  15       58.52       61.94     13.13 o
   3  11  15       39.61       38.87     12.75 o
   4  11  15       25.76       14.65     11.95 o
   5  11  15      354.73      374.12     21.10 o
   6  11  15       19.28       36.25     13.47 o
   7  11  15       84.72       79.57     11.91 o
  -6  12  15        5.82        3.38     16.90 o
  -5  12  15       15.37      -14.65     15.77 o
  -4  12  15       52.98       67.59     20.28 o
  -3  12  15        5.85       -5.63     16.90 o
  -2  12  15      235.85      234.32     25.91 o
  -1  12  15        1.50      -11.27     15.77 o
   0  12  15      114.51      127.40     15.52 o
   1  12  15        8.20       -3.70     11.07 o
   2  12  15        6.70        1.58     11.87 o
   3  12  15       68.69       50.44     13.92 o
   4  12  15       15.24       21.37     13.13 o
   5  12  15        0.96      -12.33     12.33 o
  -3  13  15        5.87        7.89     19.15 o
  -2  13  15       48.46       55.20     21.40 o
  -1  13  15       76.94       55.20     21.40 o
   0  13  15        6.77       -3.38     18.02 o
   1  13  15        0.09       -9.01     19.15 o
   2  13  15      258.79      291.72     35.49 o
   3  13  15      160.65      151.50     17.53 o
 -12   0  16      177.01      211.79     30.42 o
 -10   0  16       48.11       28.16     20.28 o
  -8   0  16      416.55      432.60     31.54 o
  -6   0  16       16.00       13.52     12.39 o
  -4   0  16       14.05        1.13     10.14 o
  -2   0  16        4.83        0.34      4.09 o
   0   0  16     1459.14     1490.38     27.20 o
   2   0  16     1621.00     1644.17     30.47 o
   4   0  16       88.47       86.76     10.09 o
   6   0  16      558.01      597.97     13.52 o
   8   0  16     1102.01     1078.62     25.13 o
  10   0  16      376.70      368.99     16.23 o
  12   0  16       84.00       77.12     14.72 o
 -12   1  16        8.50        3.57     17.46 o
 -11   1  16        0.39       -2.25     13.54 o
 -10   1  16       53.74       31.87     13.92 o
  -9   1  16      145.48      134.30     16.32 o
  -8   1  16       65.03       64.71     12.75 o
  -7   1  16      522.14      499.29     25.91 o
  -6   1  16       17.01       14.08      8.76 o
  -5   1  16      331.50      314.22     17.11 o
  -4   1  16       29.87       17.42      7.31 o
  -3   1  16       17.66        5.67      4.17 o
  -2   1  16        0.37       -2.82      2.82 o
  -1   1  16      529.30      487.09      8.80 o
   0   1  16       68.44       58.47      3.95 o
   1   1  16     2383.76     2426.81     29.04 o
   2   1  16      367.56      391.47      9.24 o
   3   1  16      206.96      200.94      7.07 o
   4   1  16      276.20      291.72      7.23 o
   5   1  16      787.62      776.88     12.03 o
   6   1  16      331.59      316.60      8.10 o
   7   1  16      131.69      154.93      8.62 o
   8   1  16        0.10       -2.93      5.51 o
   9   1  16      437.04      439.61     12.77 o
  10   1  16        6.92       -1.61      6.31 o
  11   1  16        0.44       -2.38      7.29 o
  12   1  16        0.63       -4.14      7.86 o
 -12   2  16        0.33        7.64     14.27 o
 -11   2  16       31.67       20.84     14.34 o
 -10   2  16       25.56       25.91     14.34 o
  -9   2  16       52.36       47.32     13.54 o
  -8   2  16       77.73       66.72     13.13 o
  -7   2  16        7.67       -3.53     16.34 o
  -6   2  16      430.72      405.40     19.50 o
  -5   2  16      234.29      232.67     15.14 o
  -4   2  16      363.79      342.54     10.18 o
  -3   2  16     1577.65     1518.43     24.90 o
  -2   2  16      662.82      702.57     15.61 o
  -1   2  16      297.42      307.24      9.49 o
   0   2  16       30.16       31.44      3.37 o
   1   2  16        1.57        4.32      2.86 o
   2   2  16     1142.67     1177.51     17.13 o
   3   2  16       99.45      126.32      5.06 o
   4   2  16        0.14       -2.65      3.51 o
   5   2  16       51.16       51.50      5.08 o
   6   2  16      551.77      540.52     11.08 o
   7   2  16        1.80       -4.63      5.59 o
   8   2  16       16.06       20.29      6.96 o
   9   2  16      251.16      261.44     13.66 o
  10   2  16       93.54       90.36     11.02 o
  11   2  16      107.43      122.69     12.13 o
  12   2  16       24.01        0.28     11.07 o
 -12   3  16       68.97       57.66     17.11 o
 -11   3  16        0.90       -7.24     13.13 o
 -10   3  16       31.22       29.16     13.92 o
  -9   3  16        0.72        0.00     11.15 o
  -8   3  16       50.91       46.85     25.91 o
  -7   3  16      146.67      153.55     14.72 o
  -6   3  16      322.30      334.23     22.53 o
  -5   3  16       30.58       27.23      5.51 o
  -4   3  16      793.53      772.49     15.95 o
  -3   3  16      208.48      197.76     10.27 o
  -2   3  16       94.74       94.37      8.78 o
  -1   3  16       41.21       54.67      8.13 o
   0   3  16       36.50       28.35      4.00 o
   1   3  16      485.69      468.56      7.65 o
   2   3  16      618.71      626.08      9.51 o
   3   3  16      438.93      424.96      8.80 o
   4   3  16      753.22      760.87     12.47 o
   5   3  16       11.72       14.94      4.55 o
   6   3  16      138.49      155.84     10.06 o
   7   3  16      110.93      114.29     10.18 o
   8   3  16        6.41       -4.86      7.29 o
   9   3  16       24.93       19.43     10.16 o
  10   3  16       47.57       46.40     10.09 o
  11   3  16       32.36       22.54     14.60 o
 -11   4  16       21.80       14.65     14.27 o
 -10   4  16       34.09       36.61     14.34 o
  -9   4  16      136.83      140.83     17.11 o
  -8   4  16       38.29       19.84     12.33 o
  -7   4  16       11.02       -4.91      9.93 o
  -6   4  16      226.15      207.36     11.91 o
  -5   4  16      130.08      133.60      9.92 o
  -4   4  16     1053.24      937.75     18.58 o
  -3   4  16       30.97       36.02      5.81 o
  -2   4  16      159.08      151.46      7.64 o
  -1   4  16      229.04      238.35      9.40 o
   0   4  16       61.40       74.31      6.67 o
   1   4  16        9.55        4.17      4.92 o
   2   4  16      220.55      230.08      7.26 o
   3   4  16      726.60      757.96     13.08 o
   4   4  16      171.29      164.68      7.10 o
   5   4  16     1039.14     1018.97     25.40 o
   6   4  16        4.83       -2.13      6.32 o
   7   4  16       25.55       25.85     14.35 o
   8   4  16       27.99       21.91      9.15 o
   9   4  16       35.91       21.78      9.11 o
  10   4  16       10.48       17.42      9.52 o
  11   4  16      100.32       97.62     11.84 o
 -11   5  16       45.06       33.80     15.14 o
 -10   5  16       35.30       22.18     13.92 o
  -9   5  16        6.83       -0.56     11.95 o
  -8   5  16       16.56       23.43     11.87 o
  -7   5  16      139.56      148.72     15.52 o
  -6   5  16      520.89      490.30     13.75 o
  -5   5  16        0.25       -2.41      5.24 o
  -4   5  16      347.92      312.93     11.16 o
  -3   5  16      502.50      485.77     13.32 o
  -2   5  16      500.27      483.81     13.19 o
  -1   5  16       15.01        8.80      5.47 o
   0   5  16      166.95      178.81      9.18 o
   1   5  16       75.72       98.69      7.26 o
   2   5  16      585.78      617.66     12.63 o
   3   5  16        9.59        8.37      4.23 o
   4   5  16      125.36      115.87      7.32 o
   5   5  16       95.60       87.66      8.02 o
   6   5  16       62.83       47.57      8.06 o
   7   5  16       12.82       18.20      8.00 o
   8   5  16        1.06       -7.57      7.57 o
   9   5  16        9.80       10.25      8.87 o
  10   5  16      203.67      222.38     14.52 o
  11   5  16       14.77       17.74      9.71 o
 -11   6  16        8.59       14.77     14.27 o
 -10   6  16      108.21       96.12     16.32 o
  -9   6  16       91.33       98.69     16.32 o
  -8   6  16       91.39      106.57     24.78 o
  -7   6  16       93.86       91.63     10.04 o
  -6   6  16      355.39      354.89     12.61 o
  -5   6  16       55.55       51.41      6.66 o
  -4   6  16      323.90      325.44     11.73 o
  -3   6  16      257.67      263.24     14.96 o
  -2   6  16      967.64      962.26     19.54 o
  -1   6  16      804.64      738.73     16.58 o
   0   6  16      973.76     1017.78     20.06 o
   1   6  16      743.41      799.70     17.35 o
   2   6  16        9.55       16.52      7.61 o
   3   6  16      141.10      169.71      8.99 o
   4   6  16        9.37        2.20      5.89 o
   5   6  16      525.09      543.01     14.89 o
   6   6  16      189.60      199.18     10.55 o
   7   6  16      159.54      157.76     13.02 o
   8   6  16      263.90      283.26     14.73 o
   9   6  16      160.51      185.04     13.66 o
  10   6  16       51.59       49.21     10.61 o
 -10   7  16        2.43      -15.77     19.15 o
  -9   7  16      133.49      139.25     22.53 o
  -8   7  16       60.63       54.75      9.92 o
  -7   7  16      292.90      287.94     14.56 o
  -6   7  16        1.06       -7.24      7.24 o
  -5   7  16       43.63       52.97      8.70 o
  -4   7  16      315.08      293.05     11.77 o
  -3   7  16      219.76      221.23     10.36 o
  -2   7  16       86.67       93.34      8.15 o
  -1   7  16     1213.81     1279.90     23.73 o
   0   7  16        0.00       -6.26      6.26 o
   1   7  16      193.40      218.47     12.06 o
   2   7  16       37.94       29.34      9.46 o
   3   7  16       20.79        6.61      9.13 o
   4   7  16      159.77      142.71     10.53 o
   5   7  16       21.47       -0.31      7.75 o
   6   7  16      178.02      185.31     12.56 o
   7   7  16      635.50      630.01     19.92 o
   8   7  16       41.33       26.12      9.31 o
   9   7  16       21.73       14.39      9.31 o
  10   7  16        5.64        7.34      9.52 o
  -9   8  16       40.06       37.18     21.40 o
  -8   8  16       81.01       77.46     15.34 o
  -7   8  16       32.09       33.85      9.48 o
  -6   8  16      132.83      144.91     14.17 o
  -5   8  16        0.05       -0.42      7.24 o
  -4   8  16       14.71       -1.49      7.10 o
  -3   8  16       23.08       36.40      8.22 o
  -2   8  16       18.58       15.21      9.56 o
  -1   8  16        4.79       14.32     10.70 o
   0   8  16      582.92      594.35     22.13 o
   1   8  16        4.85       -2.84      9.13 o
   2   8  16        1.45       -9.13      9.13 o
   3   8  16      148.26      126.66     13.47 o
   4   8  16       12.93       10.70     10.36 o
   5   8  16        8.30        7.09      9.11 o
   6   8  16      237.87      242.95     14.05 o
   7   8  16        0.77       -4.82      8.41 o
   8   8  16      117.89      124.11     12.36 o
   9   8  16        0.75       -2.36      9.31 o
  -9   9  16        2.11       -5.82     11.63 o
  -8   9  16        0.23      -10.81     10.81 o
  -7   9  16      308.91      288.19     28.73 o
  -6   9  16        0.27        2.25      8.32 o
  -5   9  16       16.69       17.46     10.75 o
  -4   9  16       40.72       25.28      9.93 o
  -3   9  16        0.12       -4.21      9.13 o
  -2   9  16       89.44       91.47     12.75 o
  -1   9  16       44.75       53.39     11.53 o
   0   9  16       10.47        8.29      9.93 o
   1   9  16      664.55      627.63     33.23 o
   2   9  16        8.16       10.70     10.36 o
   3   9  16        5.51       -9.01     10.36 o
   4   9  16        7.55       -6.63     11.83 o
   5   9  16       58.67       57.08     13.13 o
   6   9  16        7.92        2.05     10.31 o
   7   9  16       25.41       36.51      9.91 o
   8   9  16        1.24       -9.76      9.76 o
  -8  10  16      173.76      163.81     19.71 o
  -7  10  16       53.89       28.16     12.67 o
  -6  10  16        6.17        6.76     14.65 o
  -5  10  16       77.19       70.97     18.02 o
  -4  10  16      138.75      121.58     17.46 o
  -3  10  16      150.33      156.10     14.72 o
  -2  10  16       50.30       37.49     11.53 o
  -1  10  16       98.11       82.38     12.75 o
   0  10  16      351.73      350.97     19.07 o
   1  10  16       52.89       56.85     18.59 o
   2  10  16        9.09      -10.36     10.36 o
   3  10  16      141.79      136.99     15.14 o
   4  10  16       14.94       -2.53     11.83 o
   5  10  16      189.97      189.63     17.11 o
   6  10  16       36.65       15.48     12.33 o
   7  10  16       12.71        2.49      9.71 o
   8  10  16       67.05       38.30     20.28 o
  -6  11  16      105.50       77.73     20.28 o
  -5  11  16       29.58       30.42     18.02 o
  -4  11  16      234.65      262.49     25.91 o
  -3  11  16       17.44       14.93     11.07 o
  -2  11  16       70.79       78.64     13.47 o
  -1  11  16        0.48       -1.75     15.77 o
   0  11  16       22.90       28.09     12.33 o
   1  11  16        6.34       -2.82     11.15 o
   2  11  16      160.49      165.10     16.90 o
   3  11  16       28.13        8.45     11.95 o
   4  11  16      175.20      224.66     18.71 o
   5  11  16        2.77        3.05     12.33 o
   6  11  16       35.91       56.87     18.02 o
  -5  12  16       10.26        4.51     18.02 o
  -4  12  16       18.44       27.04     18.02 o
  -3  12  16      164.61      211.79     25.91 o
  -2  12  16       10.77      -10.14     16.90 o
  -1  12  16        0.23      -11.07     11.07 o
   0  12  16       69.02       67.68     32.11 o
   1  12  16       54.32       57.08     13.54 o
   2  12  16        0.04       -2.25     17.46 o
   3  12  16        1.19       -8.18     12.33 o
   4  12  16       10.74        2.82     13.54 o
   5  12  16       96.64      106.76     16.67 o
  -2  13  16       43.57       42.81     21.40 o
  -1  13  16       36.02       38.30     20.28 o
   0  13  16        6.21       -6.76     18.02 o
   1  13  16       16.65       25.91     14.34 o
   2  13  16        2.03       -5.19     13.13 o
 -11   0  17        3.21       -9.01     19.15 o
  -9   0  17     1238.36     1232.46     55.20 o
  -7   0  17       30.32       31.54     14.65 o
  -5   0  17       21.97        2.25     11.27 o
  -3   0  17      559.92      602.71     30.42 o
  -1   0  17     1652.42     1654.23     57.72 o
   1   0  17        0.78       -1.95      3.02 o
   3   0  17     1009.68      924.91     26.02 o
   5   0  17      282.42      291.35     12.50 o
   7   0  17      137.11      157.93     10.61 o
   9   0  17       86.41       84.81     10.57 o
  11   0  17       26.55       20.15      9.52 o
 -12   1  17        0.17       -5.10     27.04 o
 -11   1  17       25.92       28.73     15.14 o
 -10   1  17       53.91       81.76     16.90 o
  -9   1  17       17.32       20.84     12.75 o
  -8   1  17      278.43      291.01     19.91 o
  -7   1  17       29.42       14.65     10.36 o
  -6   1  17       44.92       27.58     14.65 o
  -5   1  17      930.99      859.02     27.88 o
  -4   1  17       87.96       61.87      9.93 o
  -3   1  17      891.87      860.39     20.48 o
  -2   1  17     1049.43     1027.57     22.11 o
  -1   1  17      109.54      104.18      7.27 o
   0   1  17      208.92      245.43     10.79 o
   1   1  17      483.58      473.69      9.53 o
   2   1  17        5.65        3.43      3.65 o
   3   1  17      113.80      101.41      5.71 o
   4   1  17      854.24      887.16     13.93 o
   5   1  17      185.83      196.77      6.75 o
   6   1  17      348.23      358.10      8.75 o
   7   1  17      203.42      201.12      9.18 o
   8   1  17      106.62      116.73      8.14 o
   9   1  17        9.91        9.59      6.53 o
  10   1  17        6.25        0.11      7.29 o
  11   1  17        0.82       -6.06      7.67 o
 -11   2  17       12.51        5.63     14.34 o
 -10   2  17        8.10       -6.76     12.75 o
  -9   2  17       40.03       36.61     13.54 o
  -8   2  17      139.27      128.01     16.34 o
  -7   2  17        0.27       12.39     10.36 o
  -6   2  17        3.91       -2.84     12.39 o
  -5   2  17      160.03      131.11     13.13 o
  -4   2  17        3.65       -0.70      6.01 o
  -3   2  17      413.98      404.17     11.16 o
  -2   2  17      595.20      547.13     12.93 o
  -1   2  17      279.36      315.84     12.53 o
   0   2  17     2092.13     2141.12     26.77 o
   1   2  17        0.31        3.94      3.54 o
   2   2  17       35.60       33.73      4.08 o
   3   2  17      464.49      455.62      8.63 o
   4   2  17      832.40      838.53     12.42 o
   5   2  17      731.07      738.27     11.96 o
   6   2  17      313.16      315.42      8.90 o
   7   2  17       24.57       20.32      7.02 o
   8   2  17      234.76      225.08     11.38 o
   9   2  17       80.02       81.31     11.20 o
  10   2  17       63.46       71.68     10.83 o
  11   2  17       30.74       20.04      8.42 o
 -11   3  17        6.26       -1.13     13.54 o
 -10   3  17       50.23       45.58     14.72 o
  -9   3  17        7.35       -5.63     16.90 o
  -8   3  17       18.60       10.74     11.87 o
  -7   3  17      810.61      808.39     29.07 o
  -6   3  17      325.07      363.97     20.84 o
  -5   3  17      140.07      197.50     19.71 o
  -4   3  17      591.16      573.11     13.91 o
  -3   3  17      415.88      403.65     17.56 o
  -2   3  17       39.27       32.93      5.20 o
  -1   3  17      142.41      147.77      7.67 o
   0   3  17      262.92      269.20      9.94 o
   1   3  17     2035.77     2068.60     26.30 o
   2   3  17      207.15      187.37      5.85 o
   3   3  17      237.33      262.90      7.01 o
   4   3  17       28.99       29.00      4.79 o
   5   3  17       40.59       30.34      5.01 o
   6   3  17        3.58        0.17      5.63 o
   7   3  17      107.62      105.35     10.41 o
   8   3  17       37.51       34.08      9.06 o
   9   3  17      323.92      332.65     15.38 o
  10   3  17        3.01       -5.35      8.96 o
  11   3  17       10.37       -6.18      8.66 o
 -11   4  17       13.78        0.56     13.54 o
 -10   4  17       90.71      118.34     17.11 o
  -9   4  17       54.03       60.18     14.72 o
  -8   4  17      103.72      133.69     15.87 o
  -7   4  17        1.48       10.64     10.73 o
  -6   4  17     1132.55     1101.50     66.47 o
  -5   4  17      293.88      314.56     13.57 o
  -4   4  17      224.66      244.43     12.25 o
  -3   4  17        4.11       -4.88      5.24 o
  -2   4  17     1181.72     1130.37     21.20 o
  -1   4  17      475.91      450.75     12.90 o
   0   4  17      433.46      435.51     12.45 o
   1   4  17       25.47       20.94      5.71 o
   2   4  17     1246.36     1287.23     20.28 o
   3   4  17       27.97       28.12      4.75 o
   4   4  17        3.74       -1.24      4.49 o
   5   4  17        6.68       -5.76      5.76 o
   6   4  17       56.11       27.33      7.02 o
   7   4  17       10.54        6.46      8.00 o
   8   4  17      212.04      218.66     13.40 o
   9   4  17       30.59       38.12      9.52 o
  10   4  17       78.55       88.22     11.71 o
  11   4  17       47.24       51.57     16.67 o
 -11   5  17       21.22       19.15     14.89 o
 -10   5  17        3.90      -15.77     15.77 o
  -9   5  17       80.54       61.78     15.07 o
  -8   5  17      631.76      623.58     32.67 o
  -7   5  17      151.61      161.13     23.66 o
  -6   5  17      151.76      149.61     11.25 o
  -5   5  17       32.47       29.17      6.23 o
  -4   5  17       28.33       21.50      6.16 o
  -3   5  17      250.05      224.08     10.89 o
  -2   5  17       43.43       18.59      7.64 o
  -1   5  17      276.04      233.10     10.53 o
   0   5  17     1680.46     1732.18     29.22 o
   1   5  17     1267.71     1345.47     24.09 o
   2   5  17        2.41        6.19      5.44 o
   3   5  17      272.68      302.63     15.45 o
   4   5  17       10.06        8.82      6.04 o
   5   5  17        2.05       -3.66      6.20 o
   6   5  17       63.33       77.64      8.42 o
   7   5  17       11.04        1.28      8.22 o
   8   5  17      107.00      113.03     11.48 o
   9   5  17      228.13      251.23     14.52 o
  10   5  17       47.84       37.34     10.14 o
 -10   6  17       28.98        3.45     13.47 o
  -9   6  17        1.51      -15.69     18.59 o
  -8   6  17       84.97       79.77     15.07 o
  -7   6  17      175.57      215.16     32.11 o
  -6   6  17      230.14      249.46     16.42 o
  -5   6  17       36.04       34.38      6.64 o
  -4   6  17       15.18       18.44      7.32 o
  -3   6  17       11.98        7.00      6.00 o
  -2   6  17      101.50      108.51      8.15 o
  -1   6  17      428.87      447.38     13.62 o
   0   6  17      223.46      250.71     10.68 o
   1   6  17        5.78        7.44      5.71 o
   2   6  17       86.33       93.88      9.43 o
   3   6  17      327.12      311.20     16.50 o
   4   6  17        5.61        5.88      7.10 o
   5   6  17      455.81      448.38     15.93 o
   6   6  17        3.19        3.08      8.00 o
   7   6  17      422.36      432.35     16.89 o
   8   6  17      104.32      100.57     11.71 o
   9   6  17       56.33       52.10     10.61 o
  10   6  17       25.55       22.22      9.91 o
 -10   7  17       27.46       15.00     13.92 o
  -9   7  17       28.34        5.63     12.98 o
  -8   7  17       45.84       29.29     13.52 o
  -7   7  17        8.12        9.74      8.57 o
  -6   7  17       47.00       29.91      9.41 o
  -5   7  17      274.52      266.31     19.22 o
  -4   7  17     1046.12     1000.20     27.66 o
  -3   7  17      102.74      102.11      9.71 o
  -2   7  17      245.79      249.34     11.07 o
  -1   7  17       66.73       89.18      9.06 o
   0   7  17      252.54      279.86     16.20 o
   1   7  17       54.97       64.95     10.73 o
   2   7  17        0.57       -8.34      8.34 o
   3   7  17        0.39       -8.65      8.65 o
   4   7  17       12.55        5.72     11.83 o
   5   7  17       95.26       93.21     10.37 o
   6   7  17      529.91      549.38     18.55 o
   7   7  17       29.56       28.77      9.52 o
   8   7  17        4.47       -4.09      8.66 o
   9   7  17       27.12       22.36      9.96 o
  -9   8  17       55.55       46.19     22.53 o
  -8   8  17        6.17        6.83     12.39 o
  -7   8  17      203.41      167.88     13.07 o
  -6   8  17      117.49      110.22     11.19 o
  -5   8  17        3.38       -5.83     10.84 o
  -4   8  17        7.55        8.26      7.75 o
  -3   8  17      350.57      398.61     19.96 o
  -2   8  17        0.07       -3.94      8.76 o
  -1   8  17      294.65      279.14     19.15 o
   0   8  17        7.68      -12.08     15.21 o
   1   8  17       95.41      104.68     13.13 o
   2   8  17       79.09       61.79     15.21 o
   3   8  17       32.36       25.27     11.07 o
   4   8  17       39.76       39.97     11.53 o
   5   8  17      271.93      253.20     17.91 o
   6   8  17        2.59        1.69      8.87 o
   7   8  17      149.59      151.41     13.01 o
   8   8  17        8.22       -8.66      8.66 o
   9   8  17        9.70       13.83      9.96 o
  -8   9  17       15.31       13.03     12.45 o
  -7   9  17       18.98        7.06     12.96 o
  -6   9  17       11.07       -1.64      8.45 o
  -5   9  17       26.44       12.15      8.60 o
  -4   9  17        0.38       -1.13      9.56 o
  -3   9  17       45.62       37.01     12.39 o
  -2   9  17      103.83      121.06     13.54 o
  -1   9  17       23.08        6.76     10.36 o
   0   9  17      338.55      323.91     18.27 o
   1   9  17      100.02      134.70     14.27 o
   2   9  17       21.37        5.72     13.52 o
   3   9  17       36.42       22.53     11.95 o
   4   9  17      379.75      358.27     28.16 o
   5   9  17       40.16       28.16     12.75 o
   6   9  17      156.95      146.02     24.78 o
   7   9  17        0.62       -8.36      8.87 o
   8   9  17       66.93       52.00     11.02 o
  -7  10  17       71.25       49.83     13.79 o
  -6  10  17        2.84       -6.76     14.65 o
  -5  10  17        8.75        8.45     10.36 o
  -4  10  17       83.77       72.96     12.67 o
  -3  10  17       29.08        7.89     10.36 o
  -2  10  17        0.90       -5.86      9.93 o
  -1  10  17       68.28       94.36     13.54 o
   0  10  17      116.06      125.72     14.72 o
   1  10  17        3.22       -4.97     12.39 o
   2  10  17       62.46       59.11     13.13 o
   3  10  17        0.05        6.20     11.15 o
   4  10  17      107.89      127.41     17.46 o
   5  10  17        9.63       -0.89     11.53 o
   6  10  17        0.10        4.36     12.33 o
   7  10  17       11.22       17.46     12.75 o
  -6  11  17        1.57      -15.77     15.77 o
  -5  11  17      192.65      209.54     24.78 o
  -4  11  17        7.48       -1.13     15.77 o
  -3  11  17       47.58       38.37     26.47 o
  -2  11  17        0.12       -6.76     10.73 o
  -1  11  17       54.29       63.41     17.46 o
   0  11  17        1.77      -10.36     10.36 o
   1  11  17       32.48       16.90     12.33 o
   2  11  17        0.99        0.78     11.53 o
   3  11  17      113.52      152.10     16.67 o
   4  11  17        9.68       21.97     13.54 o
   5  11  17        3.98        1.51     20.84 o
   6  11  17        3.70      -12.96     12.96 o
  -4  12  17      117.78      101.39     22.53 o
  -3  12  17        6.18        1.13     18.02 o
  -2  12  17       14.76       -3.38     16.90 o
  -1  12  17        8.19       -5.23     11.07 o
   0  12  17        9.05      -11.83     11.95 o
   1  12  17        6.15       -0.80     12.33 o
   2  12  17       12.46       -9.39     14.08 o
   3  12  17        5.49       -5.63     12.75 o
   4  12  17      187.95      205.54     19.50 o
 -10   0  18      663.16      684.95     42.81 o
  -8   0  18      144.17       96.88     22.53 o
  -6   0  18      405.54      397.68     29.29 o
  -4   0  18      856.60      833.65     38.30 o
  -2   0  18     1728.43     1783.35     60.83 o
   0   0  18        7.40       14.22      5.45 o
   2   0  18     1087.46     1110.85     23.65 o
   4   0  18      830.77      817.81     20.73 o
   6   0  18       14.49       19.15      8.76 o
   8   0  18       57.23       38.87     11.15 o
  10   0  18      220.04      221.08     16.66 o
 -11   1  18       71.98       66.89     17.11 o
 -10   1  18        7.71        3.94     13.54 o
  -9   1  18      112.47      148.11     17.91 o
  -8   1  18       81.70       91.43     14.72 o
  -7   1  18      127.09      116.62     14.34 o
  -6   1  18      619.76      586.61     23.90 o
  -5   1  18       62.47       48.51     13.52 o
  -4   1  18       39.89       15.77      8.76 o
  -3   1  18      149.00      148.44     23.66 o
  -2   1  18      732.19      703.77     18.14 o
  -1   1  18        3.01       -1.18      4.51 o
   0   1  18      536.96      510.86     11.16 o
   1   1  18      230.13      225.56      7.41 o
   2   1  18     1654.67     1644.36     24.61 o
   3   1  18      799.47      828.12     14.26 o
   4   1  18      382.10      366.62      9.18 o
   5   1  18       11.87        6.56      4.75 o
   6   1  18      283.43      264.95      9.15 o
   7   1  18        0.12       -3.51      5.63 o
   8   1  18       36.82       30.82      6.74 o
   9   1  18        0.50       -6.19      6.19 o
  10   1  18       36.51       32.81      8.55 o
  11   1  18      120.76      116.08     24.08 o
 -11   2  18       25.19       23.09     15.14 o
 -10   2  18       20.36        4.71     15.77 o
  -9   2  18       19.54       19.94     13.13 o
  -8   2  18        1.31        3.38     11.15 o
  -7   2  18      319.99      326.35     20.84 o
  -6   2  18        0.85       -6.37      9.13 o
  -5   2  18       80.48       80.13     11.95 o
  -4   2  18       41.78       28.73      9.56 o
  -3   2  18       64.55       52.71      7.45 o
  -2   2  18       61.57       56.00      6.16 o
  -1   2  18       11.44       18.08      6.83 o
   0   2  18      197.35      212.13      9.03 o
   1   2  18      228.16      209.88      7.49 o
   2   2  18      208.73      198.71      6.76 o
   3   2  18      236.94      247.38      7.61 o
   4   2  18       59.96       73.61      5.09 o
   5   2  18      188.57      214.29      7.22 o
   6   2  18       17.55       18.10      5.18 o
   7   2  18      226.84      271.43     11.13 o
   8   2  18       34.98       28.60      8.02 o
   9   2  18       54.45       57.19      8.86 o
  10   2  18        0.47       -2.38      7.59 o
  11   2  18        3.27        8.80      8.36 o
 -11   3  18       17.30        6.20     15.14 o
 -10   3  18        8.31        6.20     13.54 o
  -9   3  18       10.55        8.06     13.13 o
  -8   3  18      263.20      319.52     20.67 o
  -7   3  18       88.85       75.83     13.13 o
  -6   3  18       45.81       48.78     14.65 o
  -5   3  18      277.93      259.78     17.11 o
  -4   3  18       48.83       40.02      9.93 o
  -3   3  18      622.08      590.79     14.29 o
  -2   3  18       77.37       80.25      8.60 o
  -1   3  18      209.16      196.68      9.23 o
   0   3  18      475.85      514.40     13.58 o
   1   3  18       12.82       11.89      5.59 o
   2   3  18       38.48       26.19      4.69 o
   3   3  18       37.94       42.95      4.35 o
   4   3  18        3.01       -1.23      4.11 o
   5   3  18      409.20      389.52     15.91 o
   6   3  18       89.20      103.16      7.63 o
   7   3  18        3.53        4.36      8.00 o
   8   3  18      381.49      390.44     16.03 o
   9   3  18        1.19       -4.08      8.22 o
  10   3  18        6.25       -6.48      8.87 o
  11   3  18        1.93       -3.38     11.15 o
 -11   4  18        4.46       -7.40     14.59 o
 -10   4  18        6.11       -3.28     12.98 o
  -9   4  18      226.36      185.04     19.07 o
  -8   4  18        1.98        0.00     11.95 o
  -7   4  18      231.26      245.78     34.92 o
  -6   4  18        0.05        7.75      9.93 o
  -5   4  18       31.07       36.31     11.83 o
  -4   4  18       70.99       62.09      8.41 o
  -3   4  18       34.14       11.53      5.92 o
  -2   4  18        4.03       -5.24      5.24 o
  -1   4  18     3302.40     3471.04     54.47 o
   0   4  18      448.78      488.79     14.84 o
   1   4  18      719.09      823.96     17.67 o
   2   4  18        8.30        5.56      5.44 o
   3   4  18        0.33       -4.84      4.84 o
   4   4  18      325.79      338.75     10.38 o
   5   4  18        3.21       -6.16      6.16 o
   6   4  18        6.87       20.61      8.22 o
   7   4  18      867.01      888.73     23.17 o
   8   4  18       51.51       33.93      9.26 o
   9   4  18       16.99        9.53      9.06 o
  10   4  18       40.48       37.18     10.53 o
 -10   5  18        7.54        9.78     13.79 o
  -9   5  18        5.98       16.37     13.47 o
  -8   5  18      348.16      383.72     24.22 o
  -7   5  18       35.56       28.76     11.87 o
  -6   5  18       33.30       41.16     11.87 o
  -5   5  18       86.98       78.02      9.58 o
  -4   5  18      138.97      101.50      8.29 o
  -3   5  18      103.21      112.63      8.09 o
  -2   5  18       16.42       27.86      6.57 o
  -1   5  18       51.30       59.21      7.10 o
   0   5  18     1076.21     1193.09     22.60 o
   1   5  18      367.07      394.95     12.30 o
   2   5  18        1.03       -4.30      5.44 o
   3   5  18      128.74      119.26     12.39 o
   4   5  18        3.96       -7.07      7.07 o
   5   5  18      284.58      285.73     16.03 o
   6   5  18      191.66      208.74     12.98 o
   7   5  18      150.23      163.47     13.78 o
   8   5  18      127.57      129.05     11.91 o
   9   5  18      154.08      153.64     13.21 o
  10   5  18       42.62       49.67     15.96 o
 -10   6  18       35.31       20.28     28.16 o
  -9   6  18        4.43       23.09     13.26 o
  -8   6  18       86.25       97.11     27.60 o
  -7   6  18      114.37      116.15     18.02 o
  -6   6  18        4.90       -2.96     10.73 o
  -5   6  18       17.54       12.74      6.47 o
  -4   6  18       72.09       67.36      7.44 o
  -3   6  18      137.08      136.79      9.59 o
  -2   6  18      489.57      529.51     14.46 o
  -1   6  18       34.32       47.15      7.02 o
   0   6  18       12.27       24.11      6.57 o
   1   6  18       64.60       76.06     13.41 o
   2   6  18       58.54       68.01     18.59 o
   3   6  18        3.36       -0.39      8.93 o
   4   6  18      212.58      225.95     16.20 o
   5   6  18       14.37       26.80      8.83 o
   6   6  18      473.68      444.92     17.07 o
   7   6  18       50.68       33.89      9.96 o
   8   6  18      198.25      185.55     13.87 o
   9   6  18        0.33        7.06      9.43 o
  10   6  18       13.98       13.52     18.02 o
  -9   7  18        8.42        3.99     12.70 o
  -8   7  18        0.41      -20.84     23.09 o
  -7   7  18        6.46      -11.07     11.07 o
  -6   7  18       23.84       11.43      9.52 o
  -5   7  18      150.27      156.51     15.42 o
  -4   7  18       15.28        2.37      7.67 o
  -3   7  18       86.46       90.81      9.71 o
  -2   7  18       34.66       32.17      8.38 o
  -1   7  18      162.58      170.45     13.92 o
   0   7  18       48.14       32.50     10.26 o
   1   7  18       10.72       14.42      9.93 o
   2   7  18       56.78       76.30     11.87 o
   3   7  18       13.08        9.19      9.93 o
   4   7  18        0.74       -6.67      9.93 o
   5   7  18      277.48      252.86     28.16 o
   6   7  18        2.39       -7.68      8.41 o
   7   7  18        2.89       -2.62      8.94 o
   8   7  18        2.11        3.15     10.83 o
   9   7  18       41.32       47.15     11.02 o
  -8   8  18       11.99       -4.36     11.87 o
  -7   8  18        0.18      -14.81     25.91 o
  -6   8  18       24.38       15.45      8.70 o
  -5   8  18       26.75       13.77      8.56 o
  -4   8  18      273.68      296.50     14.67 o
  -3   8  18      246.26      290.02     14.28 o
  -2   8  18      105.87      100.28     21.40 o
  -1   8  18        8.46       12.62     22.53 o
   0   8  18        1.02       -9.13      9.13 o
   1   8  18       89.75       88.87     12.67 o
   2   8  18      298.07      336.93     35.49 o
   3   8  18        1.51        5.75     11.07 o
   4   8  18      656.61      696.00     26.14 o
   5   8  18        0.39       -7.89     11.15 o
   6   8  18      100.98       81.18     13.92 o
   7   8  18       14.09       -4.51      9.11 o
   8   8  18       23.29       19.47     10.18 o
  -8   9  18       70.84       40.56     22.53 o
  -7   9  18        0.13      -10.88     11.04 o
  -6   9  18        7.02       -2.15      8.45 o
  -5   9  18      195.06      210.23     18.48 o
  -4   9  18        0.20       -5.63      9.56 o
  -3   9  18       52.28       91.12     12.75 o
  -2   9  18       49.40       44.29     11.53 o
  -1   9  18       37.79       32.55     11.53 o
   0   9  18      329.14      379.10     47.32 o
   1   9  18       60.58       47.51     12.33 o
   2   9  18       10.52        5.07     11.15 o
   3   9  18      209.89      219.79     17.47 o
   4   9  18        0.18       -5.17     10.73 o
   5   9  18       16.11       30.42     12.75 o
   6   9  18       54.06       46.19     13.54 o
   7   9  18        1.91       -3.38     11.95 o
  -6  10  18        0.29      -14.65     14.65 o
  -5  10  18       79.16       78.24     13.13 o
  -4  10  18        8.77       16.90     10.73 o
  -3  10  18        0.11       -4.25     11.27 o
  -2  10  18       31.44       39.06     27.04 o
  -1  10  18      120.88      147.25     15.14 o
   0  10  18        0.12        4.76     10.73 o
   1  10  18        9.74       -4.10     11.07 o
   2  10  18        3.98      -10.73     10.73 o
   3  10  18       23.34       22.39     12.33 o
   4  10  18        0.66       -4.51     11.95 o
   5  10  18       17.28       27.48     13.13 o
   6  10  18       22.11        8.76     12.33 o
  -5  11  18        2.21        5.63     16.90 o
  -4  11  18       22.95       12.39     16.90 o
  -3  11  18        0.46      -11.56     23.09 o
  -2  11  18       66.04       85.38     19.71 o
  -1  11  18        0.02      -10.56     10.56 o
   0  11  18       10.25       -1.13     11.95 o
   1  11  18        1.20      -11.53     11.53 o
   2  11  18      141.39      147.25     16.73 o
   3  11  18       68.00       94.23     15.93 o
   4  11  18        3.07        5.02     13.13 o
   5  11  18        0.53       12.39     13.54 o
  -2  12  18       50.60       61.96     20.28 o
  -1  12  18       48.03       34.75     13.13 o
   0  12  18        0.43      -11.87     11.87 o
   1  12  18       39.00       22.21     13.92 o
   2  12  18        3.26       17.19     13.92 o
 -11   0  19      106.55      105.90     27.04 o
  -9   0  19      186.26      211.79     29.29 o
  -7   0  19      251.13      238.83     25.91 o
  -5   0  19      497.73      371.76     27.04 o
  -3   0  19      697.71      639.89     32.67 o
  -1   0  19     1746.09     1552.40     54.07 o
   1   0  19      133.07      148.01     13.38 o
   3   0  19      285.88      257.75     12.25 o
   5   0  19       39.69       36.33      7.32 o
   7   0  19      342.54      346.68     25.91 o
   9   0  19      315.11      360.48     34.36 o
 -11   1  19       18.44       27.38     15.87 o
 -10   1  19       15.40        6.76     14.34 o
  -9   1  19        0.79       -8.45     12.75 o
  -8   1  19      154.08      149.60     38.87 o
  -7   1  19       55.98       58.72     13.13 o
  -6   1  19      121.04      103.45     13.54 o
  -5   1  19        1.21       -3.38      9.13 o
  -4   1  19      669.93      623.96     23.49 o
  -3   1  19       35.05       16.90      8.76 o
  -2   1  19      185.35      186.86     38.87 o
  -1   1  19        2.44       -6.26      6.26 o
   0   1  19     1204.39     1173.15     21.27 o
   1   1  19      221.22      216.60      8.48 o
   2   1  19      180.07      191.69      8.51 o
   3   1  19        2.06        6.67      4.37 o
   4   1  19      519.88      524.27     10.96 o
   5   1  19      143.95      153.87      7.26 o
   6   1  19       26.49       32.72      7.29 o
   7   1  19        0.32       -1.65      6.23 o
   8   1  19       56.55       48.12      7.65 o
   9   1  19        2.07       -2.74      7.45 o
  10   1  19       59.24       49.76      9.17 o
 -11   2  19       39.96       22.16     15.52 o
 -10   2  19        3.87       17.46     14.34 o
  -9   2  19        8.06       17.43     19.71 o
  -8   2  19       64.55       62.74     23.66 o
  -7   2  19       88.16       96.71     25.35 o
  -6   2  19       44.79       36.81     12.96 o
  -5   2  19      614.88      546.61     23.10 o
  -4   2  19       28.52       37.18     10.26 o
  -3   2  19      141.11      131.41     12.96 o
  -2   2  19      785.96      774.83     20.65 o
  -1   2  19      126.75      110.41      7.55 o
   0   2  19       46.35       50.49      6.39 o
   1   2  19       79.73       92.66      7.21 o
   2   2  19      268.20      246.58      9.22 o
   3   2  19     1502.85     1503.67     19.86 o
   4   2  19       38.83       41.76      5.31 o
   5   2  19       19.63       16.80      5.10 o
   6   2  19      855.48      896.72     17.31 o
   7   2  19      191.29      212.12      9.75 o
   8   2  19        2.74       -6.89      6.89 o
   9   2  19        3.05       -7.29      7.29 o
  10   2  19       10.47       11.55      8.42 o
 -10   3  19       22.27       39.66     15.52 o
  -9   3  19      182.30      179.19     19.12 o
  -8   3  19        6.28        0.83     11.87 o
  -7   3  19      151.04      154.00     16.32 o
  -6   3  19       41.58       65.25     28.16 o
  -5   3  19       26.53        5.63      9.93 o
  -4   3  19        2.05       -7.32      8.76 o
  -3   3  19      237.49      210.82     15.14 o
  -2   3  19      384.65      383.09     14.67 o
  -1   3  19     1837.17     1938.12     36.42 o
   0   3  19      270.34      257.38     10.63 o
   1   3  19       75.76       77.67      7.21 o
   2   3  19      191.56      180.80      9.37 o
   3   3  19       47.65       48.01      6.11 o
   4   3  19       27.31       23.30      4.82 o
   5   3  19     1002.41     1061.36     16.30 o
   6   3  19      324.34      354.56     12.63 o
   7   3  19      394.50      397.44     21.30 o
   8   3  19        1.38       -0.69      8.66 o
   9   3  19        0.05       -4.18      8.66 o
  10   3  19       89.94       95.74     10.68 o
 -10   4  19      124.01      145.61     19.07 o
  -9   4  19       13.99        6.20     19.71 o
  -8   4  19      111.94      112.28     17.46 o
  -7   4  19       13.89       12.28     11.53 o
  -6   4  19        0.15       -1.04      9.93 o
  -5   4  19       57.43       36.30     10.73 o
  -4   4  19        5.00       -8.71      9.01 o
  -3   4  19       44.54       46.12      6.25 o
  -2   4  19      492.81      508.89     21.21 o
  -1   4  19       52.76       67.78      7.21 o
   0   4  19       13.56       27.74      6.63 o
   1   4  19       45.92       64.77      7.26 o
   2   4  19      179.74      169.53      9.12 o
   3   4  19        6.96       -5.89      5.89 o
   4   4  19      403.25      409.69     14.49 o
   5   4  19       53.90       47.90      9.06 o
   6   4  19      514.62      574.31     20.66 o
   7   4  19       76.03       77.88     10.61 o
   8   4  19        2.23        1.13      8.46 o
   9   4  19       27.86       18.78      9.76 o
  10   4  19        2.42       -8.53      9.31 o
 -10   5  19        7.36        9.93     28.73 o
  -9   5  19       31.72       20.40     14.27 o
  -8   5  19       10.54       29.55     13.92 o
  -7   5  19       13.63       -4.43     14.08 o
  -6   5  19       86.74      127.78     14.72 o
  -5   5  19      115.41       97.02     13.47 o
  -4   5  19        1.09       -4.15      5.65 o
  -3   5  19       78.00       86.42      7.98 o
  -2   5  19        0.90       -5.34      5.76 o
  -1   5  19      270.95      275.91     11.31 o
   0   5  19       65.31      107.94      8.27 o
   1   5  19      254.95      264.67     10.93 o
   2   5  19        3.31       -6.58      6.58 o
   3   5  19      118.48      106.68     16.34 o
   4   5  19       80.05       80.15     12.33 o
   5   5  19        3.79       -8.00      8.00 o
   6   5  19      102.79      122.72     11.97 o
   7   5  19       75.41       67.33     10.83 o
   8   5  19       32.19       37.35     10.18 o
   9   5  19        4.05       -7.39      9.26 o
  -9   6  19        7.31       -5.84     12.98 o
  -8   6  19       14.84       11.51     12.67 o
  -7   6  19       64.67       75.61     14.59 o
  -6   6  19        2.77      -10.26     10.26 o
  -5   6  19      334.00      357.12     20.30 o
  -4   6  19        3.70       -4.21      5.92 o
  -3   6  19       12.57       10.98      6.57 o
  -2   6  19       66.26       64.59      7.53 o
  -1   6  19       16.98        9.90      6.57 o
   0   6  19      371.74      408.03     15.11 o
   1   6  19       62.80       81.94     11.37 o
   2   6  19       39.00       32.79     13.52 o
   3   6  19       57.86       70.66     11.87 o
   4   6  19        0.32       -9.46      9.46 o
   5   6  19       10.72       -1.84     10.73 o
   6   6  19       26.26       24.07      9.31 o
   7   6  19       52.59       73.38     11.02 o
   8   6  19      187.38      198.00     17.33 o
   9   6  19        2.31       -9.41      9.52 o
  -9   7  19        5.81       11.33     13.79 o
  -8   7  19        4.44       -5.67     12.17 o
  -7   7  19        0.05      -13.64     17.46 o
  -6   7  19      179.87      172.65     17.00 o
  -5   7  19       21.34       11.81     10.48 o
  -4   7  19       47.83       56.74      9.22 o
  -3   7  19        7.65        1.71     13.14 o
  -2   7  19        0.36       -3.08      7.57 o
  -1   7  19        0.57       -8.76      8.76 o
   0   7  19        6.49        3.47      9.74 o
   1   7  19        2.77       -3.71      9.46 o
   2   7  19      443.65      498.41     21.64 o
   3   7  19      110.39      113.82     13.47 o
   4   7  19      104.12       98.67     13.79 o
   5   7  19       14.94       15.38     11.53 o
   6   7  19       34.01       43.23     12.67 o
   7   7  19      126.20      108.59     12.13 o
   8   7  19       76.09       73.84     11.71 o
  -8   8  19        0.64      -14.65     14.65 o
  -7   8  19       33.46       21.64     13.26 o
  -6   8  19       30.62       24.21      9.58 o
  -5   8  19      186.70      221.69     20.50 o
  -4   8  19       27.14       22.71      8.83 o
  -3   8  19        1.10        0.56      9.56 o
  -2   8  19       58.67       53.25     11.53 o
  -1   8  19       22.21        9.45     10.26 o
   0   8  19       22.16        6.88     10.73 o
   1   8  19      208.05      267.45     39.43 o
   2   8  19       72.39       63.39     12.67 o
   3   8  19      208.03      273.54     18.40 o
   4   8  19      107.97       98.57     16.90 o
   5   8  19        7.30       -0.23     11.53 o
   6   8  19        3.90        0.45     11.87 o
   7   8  19       28.91        9.01     11.95 o
   8   8  19       53.21       31.88     13.52 o
  -7   9  19        9.33       -2.66     12.98 o
  -6   9  19      105.50       77.81     11.13 o
  -5   9  19        0.06        1.08     10.73 o
  -4   9  19       88.96      109.85     13.54 o
  -3   9  19       31.21       34.77     11.53 o
  -2   9  19        1.22       -6.20     10.36 o
  -1   9  19      134.01      145.92     14.72 o
   0   9  19       20.88       21.44     11.07 o
   1   9  19        0.80       -3.80     10.73 o
   2   9  19      181.29      185.56     17.00 o
   3   9  19       11.97       15.77     11.95 o
   4   9  19        7.92       14.65     11.95 o
   5   9  19       15.65       11.96     12.33 o
   6   9  19        0.39       -5.63     11.95 o
   7   9  19       46.88       37.34     14.08 o
  -6  10  19        3.36      -15.77     15.77 o
  -5  10  19        0.43      -10.36     10.36 o
  -4  10  19       34.48       11.81     11.53 o
  -3  10  19       20.64        8.97     10.73 o
  -2  10  19       84.59       82.75     15.21 o
  -1  10  19        2.15      -10.70     10.70 o
   0  10  19        8.07      -13.52     13.52 o
   1  10  19       29.22       26.89     21.97 o
   2  10  19        1.33       -2.25     11.95 o
   3  10  19        8.81       -6.87     21.97 o
   4  10  19       10.62       16.35     13.13 o
   5  10  19       46.68       37.30     18.02 o
  -4  11  19        0.03      -15.77     15.77 o
  -3  11  19       88.15      101.42     21.40 o
  -2  11  19        2.41        1.05     14.08 o
  -1  11  19       13.99       -5.17     19.15 o
   0  11  19        0.87      -10.73     10.73 o
   1  11  19       59.91       33.13     13.47 o
   2  11  19       52.94       76.02     15.52 o
   3  11  19       46.29       59.62     15.52 o
   4  11  19        5.57       33.80     14.34 o
 -10   0  20        0.43       -5.63     20.28 o
  -8   0  20      201.38      226.44     28.16 o
  -6   0  20       13.00       -6.76     13.52 o
  -4   0  20      573.01      460.76     29.29 o
  -2   0  20      973.21      894.49     39.43 o
   0   0  20      515.52      559.90     30.42 o
   2   0  20      518.92      527.64     15.89 o
   4   0  20      145.38      152.04     10.57 o
   6   0  20      487.08      515.72     21.46 o
   8   0  20      283.98      334.56     19.15 o
  10   0  20      121.39      106.97     14.72 o
 -10   1  20        1.01      -13.13     13.13 o
  -9   1  20       70.99       87.92     16.73 o
  -8   1  20      110.70      115.17     16.32 o
  -7   1  20      105.82      111.04     15.14 o
  -6   1  20       52.32       59.15     12.33 o
  -5   1  20      294.32      264.19     17.53 o
  -4   1  20      151.77      161.25     14.34 o
  -3   1  20        8.27       -2.90     13.52 o
  -2   1  20       10.54        7.35      9.13 o
  -1   1  20      601.23      558.22     21.51 o
   0   1  20       46.40       64.41      8.41 o
   1   1  20      264.04      309.83     10.89 o
   2   1  20        0.50       -3.51      3.51 o
   3   1  20      178.10      185.05      7.17 o
   4   1  20      481.04      512.40     11.05 o
   5   1  20      353.92      359.06     10.63 o
   6   1  20       72.49       70.04      8.42 o
   7   1  20      171.50      194.44     12.20 o
   8   1  20        2.71       -7.52      7.52 o
   9   1  20      155.09      131.06     16.82 o
  10   1  20        0.78        0.41      8.15 o
 -10   2  20       16.06       13.76     27.60 o
  -9   2  20       87.24       68.03     16.32 o
  -8   2  20       24.18        7.75     13.13 o
  -7   2  20       21.83       30.73     12.67 o
  -6   2  20       98.20      109.70     23.66 o
  -5   2  20      135.88      144.82     14.34 o
  -4   2  20       36.80       41.87     11.15 o
  -3   2  20      235.08      246.54     17.46 o
  -2   2  20       77.92       92.28     11.53 o
  -1   2  20        1.36       -2.63      6.50 o
   0   2  20       96.09      103.87      7.44 o
   1   2  20      235.07      215.27      9.62 o
   2   2  20      241.24      236.32     10.43 o
   3   2  20      460.49      509.00     12.44 o
   4   2  20       37.47       45.59      5.93 o
   5   2  20      396.89      419.10     11.22 o
   6   2  20      262.16      282.36     12.35 o
   7   2  20       11.23       -0.05      7.17 o
   8   2  20        2.56       -6.30      7.17 o
   9   2  20        5.43       -4.48      7.73 o
  10   2  20       61.45       50.24      9.68 o
 -10   3  20       51.40       67.73     17.53 o
  -9   3  20        1.01        5.60     13.92 o
  -8   3  20        0.07      -11.87     11.87 o
  -7   3  20        4.85       -2.82     11.07 o
  -6   3  20       26.24        5.72     10.73 o
  -5   3  20       63.37       49.97     11.87 o
  -4   3  20       78.09      100.72     12.75 o
  -3   3  20        0.59       -4.29      8.34 o
  -2   3  20       75.93       87.46     15.77 o
  -1   3  20       48.40       36.80      6.39 o
   0   3  20       20.62       22.68      6.16 o
   1   3  20       42.70       50.03      6.96 o
   2   3  20      184.73      191.95     13.66 o
   3   3  20       66.75       65.12      7.98 o
   4   3  20      157.10      175.48      8.53 o
   5   3  20        0.82       -3.04      5.33 o
   6   3  20        2.44       -5.41      6.89 o
   7   3  20        1.58       -4.57      9.11 o
   8   3  20        4.63       -5.98      8.29 o
   9   3  20       26.00       28.56      8.55 o
  10   3  20       56.87       44.50     13.54 o
 -10   4  20       12.46       28.73     15.93 o
  -9   4  20        0.58      -13.13     13.13 o
  -8   4  20        1.17        0.69     12.33 o
  -7   4  20        4.88       -1.05     11.53 o
  -6   4  20        0.85       -6.41     10.26 o
  -5   4  20       20.41       27.92     11.07 o
  -4   4  20       14.51        3.51      9.93 o
  -3   4  20      441.90      459.70     36.05 o
  -2   4  20       16.60       15.35      7.64 o
  -1   4  20      235.27      230.13     10.36 o
   0   4  20       12.57       20.58      6.39 o
   1   4  20      212.62      229.01     10.63 o
   2   4  20        0.04       -5.81      5.81 o
   3   4  20        9.90       -7.10      7.10 o
   4   4  20      115.41      107.42     12.98 o
   5   4  20      296.81      335.51     16.20 o
   6   4  20       12.03       14.70      8.87 o
   7   4  20       56.98       61.49     10.18 o
   8   4  20        1.43       -4.82      8.87 o
   9   4  20       21.99        8.26      9.76 o
  -9   5  20        7.10       -7.08     13.92 o
  -8   5  20        1.30       -0.15     12.96 o
  -7   5  20       23.56        9.01     13.52 o
  -6   5  20       87.66       75.01     13.79 o
  -5   5  20        0.21        6.76     11.15 o
  -4   5  20       68.17       63.62     11.87 o
  -3   5  20       19.24       16.15      9.11 o
  -2   5  20      309.95      304.27     17.56 o
  -1   5  20        0.39       -5.85      5.85 o
   0   5  20       14.72       12.77      6.42 o
   1   5  20       81.00      103.27      9.64 o
   2   5  20      110.65      100.06     16.34 o
   3   5  20        0.80       -8.93      8.93 o
   4   5  20       69.26       83.58     12.67 o
   5   5  20        0.11       -9.97     10.26 o
   6   5  20      701.44      776.92     21.82 o
   7   5  20        2.11        6.08      9.06 o
   8   5  20        8.76       15.77      9.76 o
   9   5  20       15.35       20.18     10.38 o
  -9   6  20      103.81       91.74     17.00 o
  -8   6  20       24.11       23.88     13.79 o
  -7   6  20        0.46        0.55     12.33 o
  -6   6  20      181.99      175.84     17.47 o
  -5   6  20        7.95        4.08     11.53 o
  -4   6  20        7.78       -9.28      9.93 o
  -3   6  20      143.07      148.28     11.10 o
  -2   6  20       43.43       27.68      8.22 o
  -1   6  20       36.21       21.20      8.71 o
   0   6  20      418.49      437.75     19.72 o
   1   6  20      395.97      388.13     18.92 o
   2   6  20      137.66      184.69     16.90 o
   3   6  20       41.43       17.51     10.26 o
   4   6  20       10.35       -3.94     11.83 o
   5   6  20      168.67      137.75     15.40 o
   6   6  20      119.15      131.88     16.34 o
   7   6  20       14.57       14.08      9.71 o
   8   6  20       94.89       99.24     12.32 o
  -8   7  20        1.28      -12.67     12.67 o
  -7   7  20      231.80      239.69     20.21 o
  -6   7  20       58.15       42.81     13.79 o
  -5   7  20        8.17        9.56     21.97 o
  -4   7  20        0.08       -7.57      7.57 o
  -3   7  20      101.61      111.70     10.75 o
  -2   7  20       21.02       22.29      8.60 o
  -1   7  20       78.47       85.56     12.67 o
   0   7  20        0.38       -9.46      9.46 o
   1   7  20      142.10      197.92     34.92 o
   2   7  20        0.11       -6.50     10.26 o
   3   7  20        0.61       -7.71     10.26 o
   4   7  20        0.06      -10.73     10.73 o
   5   7  20       69.79       38.83     12.67 o
   6   7  20        0.26        0.30     12.39 o
   7   7  20      254.68      265.41     27.04 o
   8   7  20        1.50      -11.06     11.06 o
  -7   8  20       30.38       16.90     13.47 o
  -6   8  20      148.73      136.16     39.99 o
  -5   8  20       21.80       22.38      9.58 o
  -4   8  20        1.43       -8.11      8.11 o
  -3   8  20       38.25       39.00     11.37 o
  -2   8  20       96.84      100.55     13.47 o
  -1   8  20        0.66      -14.65     14.65 o
   0   8  20       43.40       46.34     11.87 o
   1   8  20      121.70      152.69     15.69 o
   2   8  20       75.89       74.28     15.77 o
   3   8  20        2.49       -5.07     16.34 o
   4   8  20        0.83      -13.52     13.52 o
   5   8  20        0.49      -10.53     11.53 o
   6   8  20       95.86       89.61     15.77 o
   7   8  20        3.58       -4.65     12.33 o
  -6   9  20       23.12        1.84     12.98 o
  -5   9  20       46.79       34.36     15.21 o
  -4   9  20       31.85       39.43     11.95 o
  -3   9  20        8.00        9.81     10.73 o
  -2   9  20       54.75       62.47     13.13 o
  -1   9  20       58.95       72.50     16.34 o
   0   9  20       12.54       -3.10     11.07 o
   1   9  20      146.80      140.55     15.40 o
   2   9  20        1.19       -8.39     11.53 o
   3   9  20       28.93       14.65     17.46 o
   4   9  20        2.26        7.49     12.39 o
   5   9  20        3.67       -2.18     12.67 o
   6   9  20       29.97       15.60     13.13 o
  -5  10  20        1.47       -5.17     10.73 o
  -4  10  20       29.78       31.40     12.33 o
  -3  10  20      101.51      123.38     15.14 o
  -2  10  20       45.59       39.45     21.97 o
  -1  10  20        0.46       -3.30     14.08 o
   0  10  20       32.96        9.16     12.33 o
   1  10  20        0.54       -3.09     20.28 o
   2  10  20        0.12        1.64     12.33 o
   3  10  20      110.37      129.69     17.00 o
   4  10  20        3.64        8.48     13.47 o
  -2  11  20       11.67       13.26     12.33 o
  -1  11  20        0.03      -11.53     11.53 o
   0  11  20        1.03      -11.95     11.95 o
   1  11  20        2.76      -12.33     12.33 o
   2  11  20       71.11       70.81     16.32 o
  -9   0  21       63.76       82.24     24.78 o
  -7   0  21       51.49       36.05     19.15 o
  -5   0  21       51.21       63.09     16.90 o
  -3   0  21      140.64      141.95     19.15 o
  -1   0  21      472.47      549.76     30.42 o
   1   0  21       13.77       -4.51     12.39 o
   3   0  21       88.15       57.55      8.60 o
   5   0  21      389.39      501.87     21.01 o
   7   0  21      146.90      142.54     14.72 o
   9   0  21        1.93       -0.56     11.15 o
 -10   1  21       32.16       39.37     16.32 o
  -9   1  21        1.01       -4.67     13.92 o
  -8   1  21       84.60       90.08     16.32 o
  -7   1  21       20.75       16.64     12.33 o
  -6   1  21       32.60       31.54     11.95 o
  -5   1  21       22.91       23.20     12.39 o
  -4   1  21       17.59       10.77      9.93 o
  -3   1  21        4.14       -8.34      8.34 o
  -2   1  21      522.86      555.08     22.30 o
  -1   1  21       13.45       36.72     15.77 o
   0   1  21      100.93      124.92     12.75 o
   1   1  21      146.86      138.03     13.54 o
   2   1  21        5.30       -5.60      5.60 o
   3   1  21      166.64      171.80      8.84 o
   4   1  21      126.11      132.28      7.56 o
   5   1  21       88.55       94.77      8.84 o
   6   1  21      258.02      315.73     12.92 o
   7   1  21       19.31       19.68      7.82 o
   8   1  21       92.55      105.76     10.27 o
   9   1  21       14.69       10.89      9.76 o
 -10   2  21        0.85        0.56     15.14 o
  -9   2  21       26.60       21.97     14.34 o
  -8   2  21       68.20       59.47     15.14 o
  -7   2  21       84.98      122.44     15.93 o
  -6   2  21      134.75      170.11     16.73 o
  -5   2  21       34.66       25.07     11.07 o
  -4   2  21        0.51        0.00      9.56 o
  -3   2  21      205.58      216.45     15.93 o
  -2   2  21        7.80       -2.82      8.76 o
  -1   2  21       90.32      100.17     12.33 o
   0   2  21       11.52       16.90      9.56 o
   1   2  21       58.41       80.84      7.44 o
   2   2  21       53.46       66.85      7.64 o
   3   2  21        5.21       -5.95      5.95 o
   4   2  21      107.19      151.10     15.98 o
   5   2  21      331.74      362.90     13.33 o
   6   2  21       54.32       54.27      8.27 o
   7   2  21        1.56       -7.75      7.75 o
   8   2  21       20.04        9.45      8.02 o
   9   2  21       53.05       59.64      9.55 o
  -9   3  21       23.10        9.01     14.34 o
  -8   3  21       28.15       31.54     20.28 o
  -7   3  21      171.49      161.01     17.47 o
  -6   3  21       12.00       19.15     14.65 o
  -5   3  21      218.47      224.56     17.11 o
  -4   3  21       70.66       65.48     12.33 o
  -3   3  21      110.89      113.78     13.54 o
  -2   3  21        0.19       -0.56      9.56 o
  -1   3  21       84.26       80.09     11.53 o
   0   3  21       57.16       65.10      7.31 o
   1   3  21      549.00      581.88     15.21 o
   2   3  21       32.13       14.64      6.85 o
   3   3  21      231.61      238.96     12.71 o
   4   3  21      198.31      203.98     12.10 o
   5   3  21       45.30       34.62      7.80 o
   6   3  21        0.34       -7.15      7.15 o
   7   3  21       53.33       43.05      8.53 o
   8   3  21        4.37       -7.45      7.45 o
   9   3  21       44.75       36.87      9.14 o
  -9   4  21       39.12       51.82     15.87 o
  -8   4  21        6.20       -4.51     15.77 o
  -7   4  21       20.78       20.84     13.54 o
  -6   4  21      178.75      202.46     17.91 o
  -5   4  21       13.53       11.54     19.15 o
  -4   4  21      294.99      321.20     19.50 o
  -3   4  21        3.70       -9.13      9.13 o
  -2   4  21        0.21       -9.11      9.13 o
  -1   4  21       27.66       10.93      6.53 o
   0   4  21      576.17      661.06     16.48 o
   1   4  21       12.45        9.92      6.42 o
   2   4  21       72.84       79.13      9.26 o
   3   4  21        7.62       -7.24      7.24 o
   4   4  21      169.29      168.90     41.12 o
   5   4  21        0.91       -6.67     10.26 o
   6   4  21       43.58       45.60      8.42 o
   7   4  21       12.55        6.15      7.86 o
   8   4  21      119.14      125.79     10.84 o
   9   4  21        3.24       -3.20      8.30 o
  -9   5  21        0.34       -9.97     13.26 o
  -8   5  21       86.81       81.84     16.32 o
  -7   5  21      100.48      128.18     22.53 o
  -6   5  21       22.12       23.04     12.98 o
  -5   5  21       82.69       99.73     14.72 o
  -4   5  21       32.94       39.73     11.87 o
  -3   5  21       34.86       37.29     11.53 o
  -2   5  21       27.77       19.94      6.98 o
  -1   5  21       26.02       30.29      8.41 o
   0   5  21       98.46      102.24      9.91 o
   1   5  21       64.35       72.11      9.58 o
   2   5  21        2.18       -6.51      8.93 o
   3   5  21       75.46       77.49     15.77 o
   4   5  21       75.21       62.81     12.67 o
   5   5  21       33.97       29.51     15.21 o
   6   5  21      103.81      107.61     14.59 o
   7   5  21       47.28       42.63     10.61 o
   8   5  21        5.26        6.64     10.09 o
  -8   6  21      115.78      101.69     17.31 o
  -7   6  21       44.61       61.43     15.07 o
  -6   6  21        0.85       -5.56     11.53 o
  -5   6  21        8.93        7.51     11.87 o
  -4   6  21       70.67       76.33     13.13 o
  -3   6  21       32.62       19.96     11.07 o
  -2   6  21        4.35       -5.98      7.45 o
  -1   6  21       90.26       99.39     10.75 o
   0   6  21      107.29      144.59     39.43 o
   1   6  21        2.53       13.02     15.77 o
   2   6  21       60.19       61.95     12.17 o
   3   6  21       57.18       40.34     12.17 o
   4   6  21       35.29       34.70     11.87 o
   5   6  21      210.38      207.44     17.80 o
   6   6  21        5.43       -7.52     11.07 o
   7   6  21        3.45        7.81     26.47 o
   8   6  21       10.02        8.40     10.18 o
  -7   7  21        0.16       -1.74     12.98 o
  -6   7  21        8.93       -2.36     12.67 o
  -5   7  21        0.15      -10.73     10.73 o
  -4   7  21       68.47       46.02     13.13 o
  -3   7  21       16.63       20.19      8.56 o
  -2   7  21       46.63       46.23     11.37 o
  -1   7  21        0.22        0.00     10.26 o
   0   7  21      258.11      272.82     18.02 o
   1   7  21       91.60       83.12     13.26 o
   2   7  21       31.71       19.38     11.87 o
   3   7  21        1.03      -10.70     10.70 o
   4   7  21      131.96      152.39     16.20 o
   5   7  21        0.57       -1.75     11.37 o
   6   7  21       15.90        1.88     11.87 o
   7   7  21        0.39      -11.27     11.53 o
  -6   8  21        5.40        3.77     12.67 o
  -5   8  21        5.30        4.79     12.67 o
  -4   8  21       20.04       25.02     11.53 o
  -3   8  21      145.16      150.34     15.07 o
  -2   8  21        2.31       -2.86     15.21 o
  -1   8  21       19.90        1.69     10.36 o
   0   8  21       11.75      -10.73     10.73 o
   1   8  21       67.85       71.31     13.79 o
   2   8  21        0.05       -0.82     11.53 o
   3   8  21       55.36       57.35     13.92 o
   4   8  21        0.78        1.96     12.33 o
   5   8  21       76.70       77.49     14.72 o
   6   8  21       15.45        8.84     12.67 o
  -5   9  21        0.55       13.52     16.90 o
  -4   9  21       59.15       78.32     14.65 o
  -3   9  21       46.72       55.05     12.33 o
  -2   9  21       58.82       66.24     13.47 o
  -1   9  21        1.26       -2.25     10.73 o
   0   9  21       27.77        4.51     12.39 o
   1   9  21       27.68       14.72     12.17 o
   2   9  21       15.59       14.20     13.13 o
   3   9  21       18.21       19.87     12.98 o
   4   9  21       86.15       72.24     15.07 o
   5   9  21       46.87       39.79     16.34 o
  -3  10  21      139.38      169.62     36.05 o
  -2  10  21        1.47      -10.06     14.65 o
  -1  10  21       15.17        4.43     12.33 o
   0  10  21       20.28        2.25     12.75 o
   1  10  21        0.59       -8.06     12.67 o
   2  10  21      145.59      156.74     18.11 o
   3  10  21        3.58       17.67     13.92 o
  -8   0  22       14.53      -16.90     18.02 o
  -6   0  22        8.04       -1.13     15.77 o
  -4   0  22      246.33      263.62     25.91 o
  -2   0  22      328.13      342.47     25.91 o
   0   0  22       95.84      127.30     18.02 o
   2   0  22        0.82       -3.38     13.52 o
   4   0  22      388.41      425.22     20.84 o
   6   0  22      162.66      169.73     15.87 o
   8   0  22        9.20        1.13     11.15 o
  -9   1  22       50.47       80.65     17.53 o
  -8   1  22       15.49       20.12     13.92 o
  -7   1  22        6.05        3.82     12.33 o
  -6   1  22       84.35       83.96     14.72 o
  -5   1  22      141.02      153.46     15.52 o
  -4   1  22        0.24       -8.45      9.56 o
  -3   1  22      239.62      278.18     17.91 o
  -2   1  22        6.31       14.96      9.93 o
  -1   1  22        0.24        0.00      8.76 o
   0   1  22      115.45      115.09     13.13 o
   1   1  22       81.38       96.16     12.75 o
   2   1  22      155.17      157.29     10.58 o
   3   1  22       97.64      113.00     11.77 o
   4   1  22       87.63       86.75      8.50 o
   5   1  22       45.95       75.14      8.66 o
   6   1  22       23.97       25.87      7.79 o
   7   1  22        5.15       -1.14      7.70 o
   8   1  22        8.33        0.87      9.31 o
   9   1  22        7.84       12.39     10.41 o
  -9   2  22       21.82       29.15     15.52 o
  -8   2  22        3.24       11.83     15.21 o
  -7   2  22      103.93      114.23     16.73 o
  -6   2  22       79.65      107.17     15.52 o
  -5   2  22        0.61       -8.45     12.96 o
  -4   2  22       47.16       47.68     12.33 o
  -3   2  22        1.22        4.33      9.93 o
  -2   2  22       19.42       23.09     10.36 o
  -1   2  22      202.74      218.61     22.53 o
   0   2  22        0.20        0.54      9.13 o
   1   2  22      183.10      198.25     27.60 o
   2   2  22       81.28      100.72      8.46 o
   3   2  22        6.30       -0.46      7.45 o
   4   2  22      135.19      136.88     11.48 o
   5   2  22      118.56      110.49     12.85 o
   6   2  22        0.21       -1.97      7.72 o
   7   2  22       48.02       70.71     10.14 o
   8   2  22        6.16       -4.17      8.83 o
   9   2  22      104.37      103.58     12.56 o
  -9   3  22        2.23       -1.61     18.02 o
  -8   3  22      287.22      349.72     23.86 o
  -7   3  22       31.09       14.13     24.22 o
  -6   3  22       14.76       15.74     12.33 o
  -5   3  22        5.42       -3.38     10.36 o
  -4   3  22        2.14       -2.82     10.36 o
  -3   3  22       21.85       12.48     13.52 o
  -2   3  22       19.29       10.47     16.34 o
  -1   3  22       77.14       73.50     11.95 o
   0   3  22      392.92      451.98     20.67 o
   1   3  22       34.94       31.09      6.98 o
   2   3  22       35.31       42.54      8.56 o
   3   3  22       90.11       76.35     10.09 o
   4   3  22        7.11        3.73      7.95 o
   5   3  22        5.83        2.00     10.56 o
   6   3  22       55.49       62.37     17.16 o
   7   3  22        0.51       -7.29      7.29 o
   8   3  22      119.90      156.12     11.52 o
  -8   4  22        0.18      -13.13     13.13 o
  -7   4  22       42.53       39.79     16.34 o
  -6   4  22       17.98       18.76     12.67 o
  -5   4  22       86.88       76.04     13.92 o
  -4   4  22       14.35       -0.21     10.73 o
  -3   4  22        2.15       -9.46      9.46 o
  -2   4  22        2.79       -9.46      9.46 o
  -1   4  22      285.37      326.05     19.12 o
   0   4  22       27.25       42.70      7.55 o
   1   4  22      130.32      169.47     11.40 o
   2   4  22        1.14       -4.68      7.45 o
   3   4  22       23.60       23.78     18.59 o
   4   4  22        8.95       -4.42     15.77 o
   5   4  22        8.94      -10.26     10.26 o
   6   4  22       31.21       27.07     12.67 o
   7   4  22      185.69      208.84     12.29 o
   8   4  22        0.03       -7.79      7.79 o
  -8   5  22        1.12       -5.07     14.08 o
  -7   5  22       17.01       13.26     13.79 o
  -6   5  22       62.88       82.08     15.07 o
  -5   5  22        0.15      -10.73     10.73 o
  -4   5  22        2.61       -4.39     11.53 o
  -3   5  22        2.05       -2.82     11.15 o
  -2   5  22      114.98      138.18     28.73 o
  -1   5  22      171.06      182.54     12.25 o
   0   5  22       84.05      128.67     14.66 o
   1   5  22        0.39       -1.60      7.75 o
   2   5  22       47.82       49.43     11.87 o
   3   5  22       43.01       38.81     14.65 o
   4   5  22        6.56       -2.60     10.26 o
   5   5  22        1.05       -0.72     11.07 o
   6   5  22       56.24       68.05     15.21 o
   7   5  22       12.86        3.63     12.33 o
   8   5  22      135.87      156.97     14.05 o
  -7   6  22       12.49       -4.12     12.67 o
  -6   6  22        0.13        1.37     13.13 o
  -5   6  22       71.53      102.28     15.87 o
  -4   6  22       72.46       71.04     14.65 o
  -3   6  22       55.11       79.73     16.34 o
  -2   6  22      118.04      122.57     14.72 o
  -1   6  22      199.33      254.29     14.19 o
   0   6  22        1.65        9.62      9.99 o
   1   6  22        0.51       -6.40      9.74 o
   2   6  22      301.39      330.76     18.92 o
   3   6  22       33.94       24.33     11.87 o
   4   6  22       64.27       62.76     14.65 o
   5   6  22       18.16       11.23     12.33 o
   6   6  22       38.95       40.62     13.79 o
   7   6  22       74.79       71.86     28.16 o
  -6   7  22        0.03       -9.82     12.67 o
  -5   7  22      114.70      125.54     16.67 o
  -4   7  22        5.13        5.63     11.95 o
  -3   7  22       52.49       50.56     13.13 o
  -2   7  22       16.42        8.14     10.73 o
  -1   7  22       17.02       16.86     11.07 o
   0   7  22        3.71        1.50     10.73 o
   1   7  22        1.03        0.97     11.07 o
   2   7  22        8.38       -5.17     13.52 o
   3   7  22      275.74      329.86     41.12 o
   4   7  22        1.12        5.41     11.87 o
   5   7  22       91.00       71.19     14.59 o
   6   7  22       16.80       -1.65     11.87 o
  -5   8  22       64.53       70.89     21.40 o
  -4   8  22      325.33      372.89     31.54 o
  -3   8  22        6.99        8.01     11.07 o
  -2   8  22       12.11        0.00     13.52 o
  -1   8  22        0.23      -10.73     10.73 o
   0   8  22        0.70      -10.26     10.26 o
   1   8  22       20.04       -0.83     11.87 o
   2   8  22        7.93        5.70     12.67 o
   3   8  22        0.00        3.38     12.33 o
   4   8  22      160.61      175.77     17.80 o
   5   8  22        0.15       -3.31     12.67 o
  -4   9  22       29.81       57.45     20.28 o
  -3   9  22       79.39      102.88     15.07 o
  -2   9  22       27.13       39.53     12.98 o
  -1   9  22       12.63       17.67     12.67 o
   0   9  22       11.04      -10.92     11.53 o
   1   9  22        2.83      -11.53     11.53 o
   2   9  22        0.37      -12.00     12.67 o
   3   9  22       78.12      107.51     24.78 o
   4   9  22        9.19       -4.97     13.47 o
  -1  10  22       66.65       72.48     15.07 o
   0  10  22        3.43      -12.67     12.67 o
   1  10  22       18.63       -4.30     13.13 o
  -7   0  23       70.73       89.00     22.53 o
  -5   0  23      101.64      128.43     22.53 o
  -3   0  23       76.64       20.28     15.77 o
  -1   0  23       89.47       59.71     16.90 o
   1   0  23        1.84       -2.25     13.52 o
   3   0  23      267.09      313.18     25.91 o
   5   0  23      179.51      204.32     29.29 o
   7   0  23       76.93       63.17     20.84 o
  -8   1  23        1.88      -10.14     13.54 o
  -7   1  23       86.99      108.62     30.98 o
  -6   1  23      101.40      110.05     25.35 o
  -5   1  23        7.60       14.72     11.53 o
  -4   1  23      119.75      118.21     14.72 o
  -3   1  23        3.87       -4.01      9.93 o
  -2   1  23        0.23        7.80      9.93 o
  -1   1  23       18.69       17.46     10.36 o
   0   1  23      133.79      117.55     13.54 o
   1   1  23       46.84       52.54     16.90 o
   2   1  23      109.64      120.33     13.92 o
   3   1  23       44.17       34.42     30.98 o
   4   1  23       67.58       61.40      9.92 o
   5   1  23       30.79       28.33      7.64 o
   6   1  23       37.02       33.34      8.66 o
   7   1  23        1.43       -7.62      7.62 o
   8   1  23       30.92       26.57     10.29 o
  -8   2  23        0.55      -13.47     13.47 o
  -7   2  23        5.47        7.85     13.13 o
  -6   2  23        6.92       -9.01     11.95 o
  -5   2  23       47.40       34.38     13.13 o
  -4   2  23        1.77        0.75     10.73 o
  -3   2  23       22.77       15.06     10.73 o
  -2   2  23      114.95      124.09     13.92 o
  -1   2  23       37.02       45.02     11.53 o
   0   2  23      123.15      107.21     13.13 o
   1   2  23       72.01       86.69     13.13 o
   2   2  23       13.30       14.31     10.73 o
   3   2  23       73.04       75.84      9.71 o
   4   2  23       69.57       86.64     10.57 o
   5   2  23        0.23       -4.35      8.29 o
   6   2  23       45.91       57.34     10.14 o
   7   2  23       23.79       14.73      9.58 o
   8   2  23        7.40       -7.86     14.08 o
  -8   3  23        0.33       21.97     16.34 o
  -7   3  23        0.55       -4.51     12.67 o
  -6   3  23       18.45       -2.08     12.67 o
  -5   3  23        2.71      -10.70     11.15 o
  -4   3  23        5.02        8.47     11.53 o
  -3   3  23       72.39       66.40     13.47 o
  -2   3  23        6.78        2.66      9.93 o
  -1   3  23      303.80      370.22     19.91 o
   0   3  23        3.56       19.11     10.73 o
   1   3  23        9.65       15.02     10.73 o
   2   3  23       55.32       45.62      8.63 o
   3   3  23        5.15        3.48      8.11 o
   4   3  23        6.56        4.86      8.11 o
   5   3  23      190.22      224.65     17.00 o
   6   3  23        8.08       12.47     11.87 o
   7   3  23      118.95      151.74     12.92 o
   8   3  23        0.12       -6.92      9.26 o
  -8   4  23       41.57       36.39     15.87 o
  -7   4  23        4.38       -5.91     27.60 o
  -6   4  23       15.36       -6.90     21.97 o
  -5   4  23        0.19       -5.63     11.53 o
  -4   4  23       46.03       33.23     12.75 o
  -3   4  23        0.05       -4.51     11.53 o
  -2   4  23      399.61      447.22     40.56 o
  -1   4  23        6.65       19.03     11.53 o
   0   4  23        1.35       -8.34      9.93 o
   1   4  23       20.69       15.74      8.11 o
   2   4  23        0.33       -7.59      7.59 o
   3   4  23       23.62       12.27     10.56 o
   4   4  23       14.54       11.59     10.81 o
   5   4  23       36.49       41.58     16.90 o
   6   4  23      329.92      410.85     21.81 o
   7   4  23       16.07       39.03     13.47 o
  -7   5  23       57.59       47.06     18.02 o
  -6   5  23        6.34       -1.40     13.13 o
  -5   5  23       41.83       46.31     14.27 o
  -4   5  23       56.26       68.03     13.92 o
  -3   5  23       80.73      127.97     25.35 o
  -2   5  23        2.74       16.90     11.27 o
  -1   5  23       54.89       71.58     13.13 o
   0   5  23      133.70      142.72     16.91 o
   1   5  23       39.71       37.99     11.37 o
   2   5  23        6.94       10.01     10.56 o
   3   5  23        6.49       -6.33     12.96 o
   4   5  23       38.51       33.73     16.90 o
   5   5  23       81.88      100.27     15.07 o
   6   5  23        1.16        5.70     12.67 o
   7   5  23       20.65       10.79     21.40 o
  -6   6  23        0.23      -12.33     12.33 o
  -5   6  23      131.24      132.68     20.84 o
  -4   6  23       11.76        7.56     12.33 o
  -3   6  23       97.11      127.62     16.32 o
  -2   6  23        8.83       15.38     11.53 o
  -1   6  23       34.11       32.67     18.02 o
   0   6  23        4.19      -10.26     10.26 o
   1   6  23      176.11      194.73     32.67 o
   2   6  23        3.12        4.97     13.52 o
   3   6  23        2.42       -4.18     13.52 o
   4   6  23       29.67       34.10     15.21 o
   5   6  23        0.21      -11.07     11.07 o
   6   6  23       33.72       30.88     13.47 o
  -5   7  23        5.98       -0.39     15.21 o
  -4   7  23        3.92        4.51     12.67 o
  -3   7  23        0.94      -15.77     15.77 o
  -2   7  23        7.24      -14.65     15.77 o
  -1   7  23        9.76       -9.51     19.71 o
   0   7  23        0.92       -9.17     10.81 o
   1   7  23       18.82       11.04     13.52 o
   2   7  23      227.28      276.70     19.71 o
   3   7  23       17.81       22.12     12.98 o
   4   7  23       32.50       30.22     13.26 o
   5   7  23        3.12       -3.31     12.33 o
  -4   8  23       20.32       21.40     19.15 o
  -3   8  23        0.29       -1.13     18.02 o
  -2   8  23        4.84       -0.98     11.87 o
  -1   8  23        0.17       -2.29     11.37 o
   0   8  23        0.02      -11.07     11.07 o
   1   8  23       43.61       37.88     13.92 o
   2   8  23        0.60        5.00     12.67 o
   3   8  23      305.71      369.51     29.29 o
   4   8  23        0.85       -4.65     12.67 o
  -2   9  23       32.54       30.62     13.47 o
  -1   9  23       46.08       38.21     13.79 o
   0   9  23        0.49      -12.39     17.46 o
   1   9  23       13.07      -12.98     12.98 o
   2   9  23      180.93      216.82     33.23 o
  -8   0  24       39.97       55.20     22.53 o
  -6   0  24       17.63      -14.65     16.90 o
  -4   0  24        9.22       -6.76     15.77 o
  -2   0  24      106.91       76.61     18.02 o
   0   0  24       82.47       72.10     18.02 o
   2   0  24       32.76       47.32     18.02 o
   4   0  24       13.90       30.42     16.90 o
   6   0  24      139.35      133.64     15.07 o
  -8   1  24        0.14      -12.13     13.79 o
  -7   1  24       52.03       24.42     14.72 o
  -6   1  24       35.25       38.33     14.72 o
  -5   1  24       32.70       22.53     12.75 o
  -4   1  24       42.17       40.56     12.75 o
  -3   1  24       34.09       11.27     11.15 o
  -2   1  24       10.51       -0.56     10.36 o
  -1   1  24       86.36       82.16     13.13 o
   0   1  24        3.66       -2.82     10.36 o
   1   1  24      186.46      168.71     15.52 o
   2   1  24       75.35       73.90     13.54 o
   3   1  24       15.81        0.33     10.73 o
   4   1  24        0.79       -3.94     11.95 o
   5   1  24       40.56       35.03     10.33 o
   6   1  24        2.63        2.72      9.22 o
   7   1  24       65.30       65.20     15.10 o
  -7   2  24        4.75      -13.54     13.54 o
  -6   2  24      129.11      121.39     17.47 o
  -5   2  24        0.32       10.14     12.75 o
  -4   2  24        6.44       -2.60     11.53 o
  -3   2  24       52.77       53.51     13.54 o
  -2   2  24       26.79       20.59     11.53 o
  -1   2  24       23.20        3.29     10.26 o
   0   2  24       32.18       20.28     11.15 o
   1   2  24       17.31       24.78     11.15 o
   2   2  24      135.45      133.36     15.77 o
   3   2  24       97.02      108.96     14.27 o
   4   2  24       13.56       17.53      8.92 o
   5   2  24       54.29       39.28     14.30 o
   6   2  24       46.85       43.64     17.46 o
   7   2  24        5.33       -9.99     11.63 o
  -7   3  24       23.19       16.62     14.59 o
  -6   3  24        0.69        7.32     13.54 o
  -5   3  24        0.09       -9.58     11.95 o
  -4   3  24      190.14      186.31     24.22 o
  -3   3  24        1.63        5.63     16.34 o
  -2   3  24      142.32      163.48     30.98 o
  -1   3  24        0.36       -8.15     10.26 o
   0   3  24        1.91        7.89     10.36 o
   1   3  24       37.99       37.64     11.53 o
   2   3  24       43.49       54.36     21.40 o
   3   3  24        4.38       -4.30      8.25 o
   4   3  24      103.38      124.57     14.89 o
   5   3  24        3.67       -3.77     11.37 o
   6   3  24       40.11       31.65     12.98 o
   7   3  24        0.52      -11.87     11.87 o
  -7   4  24        0.52      -13.54     13.54 o
  -6   4  24       50.39       44.47     15.07 o
  -5   4  24       74.09      108.79     16.73 o
  -4   4  24        6.46        6.76     12.75 o
  -3   4  24      228.32      266.46     19.50 o
  -2   4  24        1.58       -9.81     10.73 o
  -1   4  24        1.58       -9.93      9.93 o
   0   4  24       38.18       49.57     12.75 o
   1   4  24        0.18       -9.93      9.93 o
   2   4  24       24.13       23.77     12.39 o
   3   4  24      118.91      114.35     21.97 o
   4   4  24        0.37      -11.07     11.07 o
   5   4  24      169.62      185.44     17.47 o
   6   4  24        6.54        9.22     12.67 o
  -6   5  24       42.58       42.51     15.07 o
  -5   5  24       45.59       61.60     15.52 o
  -4   5  24        6.35       -0.36     12.33 o
  -3   5  24       14.92       16.86     12.33 o
  -2   5  24        3.92       -3.38     11.15 o
  -1   5  24       12.01        7.32     11.95 o
   0   5  24       23.84        6.20     11.95 o
   1   5  24       25.04       21.57     10.81 o
   2   5  24       22.86        6.76     16.34 o
   3   5  24       24.42       23.51     12.17 o
   4   5  24      262.49      296.36     19.72 o
   5   5  24       12.03       15.03     12.67 o
   6   5  24       18.65        6.65     12.67 o
  -5   6  24        3.04       -1.13     13.92 o
  -4   6  24       28.68       16.83     13.47 o
  -3   6  24       89.47       94.26     17.46 o
  -2   6  24       49.98       65.91     14.34 o
  -1   6  24        5.89       -6.76     16.90 o
   0   6  24       56.53       60.83     20.28 o
   1   6  24       14.11      -10.56     10.56 o
   2   6  24       31.00       14.83     33.80 o
   3   6  24        4.73      -11.53     11.53 o
   4   6  24        4.88       -8.86     15.77 o
   5   6  24       32.03       22.33     12.98 o
  -4   7  24        5.72        0.29     13.92 o
  -3   7  24        0.34       -2.25     18.02 o
  -2   7  24       31.48       21.40     19.15 o
  -1   7  24       35.25       51.82     20.28 o
   0   7  24       20.62        9.48     12.17 o
   1   7  24      103.43      122.70     15.87 o
   2   7  24        8.59       -6.35     11.63 o
   3   7  24        7.03        4.47     12.67 o
   4   7  24        5.86        2.66     12.98 o
  -2   8  24       63.92       64.21     21.40 o
  -1   8  24        1.18      -14.08     14.08 o
   0   8  24       18.89        7.27     12.17 o
   1   8  24        0.22       17.23     13.47 o
   2   8  24       89.94       98.45     16.20 o
  -7   0  25       10.48       -5.63     20.28 o
  -5   0  25        0.34       -4.51     18.02 o
  -3   0  25      124.30      113.78     22.53 o
  -1   0  25      218.48      229.82     24.78 o
   1   0  25      100.62      105.90     20.28 o
   3   0  25        3.30       -2.25     15.77 o
   5   0  25      279.95      337.97     29.29 o
  -7   1  25        0.68        2.94     28.16 o
  -6   1  25       23.62        1.03     23.09 o
  -5   1  25       91.70      127.81     17.11 o
  -4   1  25       92.85      103.12     15.93 o
  -3   1  25       37.83       51.92     13.92 o
  -2   1  25       20.59       18.80     11.53 o
  -1   1  25        0.49       14.65     11.15 o
   0   1  25       75.71       80.90     13.13 o
   1   1  25        9.80        3.88     11.53 o
   2   1  25        1.71        7.19     11.53 o
   3   1  25       21.45       19.70     16.90 o
   4   1  25      137.74      149.51     16.90 o
   5   1  25        4.45        8.76     25.35 o
   6   1  25       62.93       51.25     16.33 o
  -6   2  25       27.86       30.33     14.72 o
  -5   2  25       74.92       87.70     16.32 o
  -4   2  25       28.06       32.11     13.54 o
  -3   2  25       40.26       48.44     13.54 o
  -2   2  25        0.50       -2.82     11.15 o
  -1   2  25        5.48       -8.26     10.73 o
   0   2  25       22.10       25.91     11.87 o
   1   2  25       15.92        9.58     11.95 o
   2   2  25       97.59      134.68     15.07 o
   3   2  25       79.84      106.66     15.07 o
   4   2  25      130.11      184.88     21.40 o
   5   2  25       31.59       29.22     12.17 o
   6   2  25        7.99      -11.37     11.37 o
  -6   3  25        2.78        0.41     13.13 o
  -5   3  25       73.43       85.22     16.32 o
  -4   3  25       27.08       28.94     13.92 o
  -3   3  25        1.26      -11.93     13.52 o
  -2   3  25        4.72       26.96     12.33 o
  -1   3  25        2.63       -9.39     10.73 o
   0   3  25       88.77       93.63     14.72 o
   1   3  25      123.11      114.90     15.14 o
   2   3  25       10.41        1.73     11.87 o
   3   3  25       37.46       37.11     12.67 o
   4   3  25        0.18       -9.25     11.37 o
   5   3  25        0.29      -10.85     11.63 o
   6   3  25        0.59        3.70     14.08 o
  -6   4  25       86.83       98.21     17.47 o
  -5   4  25       34.77       35.14     14.72 o
  -4   4  25       62.15       74.03     15.52 o
  -3   4  25        0.57        3.94     14.08 o
  -2   4  25        1.81        1.69     11.95 o
  -1   4  25       13.55        9.36     11.53 o
   0   4  25       36.15       24.97     12.33 o
   1   4  25       40.30       27.04     12.75 o
   2   4  25      123.80      118.29     23.66 o
   3   4  25        0.81      -10.81     10.81 o
   4   4  25       38.06       34.33     13.26 o
   5   4  25       24.08       19.77     12.98 o
  -5   5  25       40.18       39.65     31.54 o
  -4   5  25       38.38       43.39     20.28 o
  -3   5  25        4.06        3.89     13.13 o
  -2   5  25        0.31      -11.95     11.95 o
  -1   5  25        1.95       -5.11     11.87 o
   0   5  25       12.21       32.67     19.15 o
   1   5  25       50.11       83.37     22.53 o
   2   5  25        0.52      -10.81     10.81 o
   3   5  25      122.53      128.20     15.69 o
   4   5  25       13.79       12.67     12.45 o
   5   5  25        9.33       33.80     18.02 o
  -4   6  25      111.99      155.97     38.30 o
  -3   6  25       78.74       78.09     15.93 o
  -2   6  25        0.22      -13.52     16.90 o
  -1   6  25       18.65        2.25     19.15 o
   0   6  25       34.60       30.42     20.28 o
   1   6  25        1.74      -16.90     18.02 o
   2   6  25        3.93      -12.39     12.39 o
   3   6  25       15.83       11.05     12.45 o
   4   6  25       17.90       16.90     16.90 o
  -2   7  25       86.27      104.77     22.53 o
  -1   7  25       40.43       58.58     21.40 o
   0   7  25       59.81       69.85     22.53 o
   1   7  25        8.86       19.66     12.98 o
   2   7  25        0.47      -11.87     11.87 o
  -6   0  26        3.85       22.53     21.40 o
  -4   0  26       51.48       79.99     22.53 o
  -2   0  26        0.42       13.52     18.02 o
   0   0  26        2.40       -2.25     16.90 o
   2   0  26      116.31      110.40     21.40 o
   4   0  26      114.03      176.87     24.78 o
  -6   1  26       17.61       28.73     15.14 o
  -5   1  26      156.02      164.85     18.71 o
  -4   1  26       31.87       33.80     14.34 o
  -3   1  26       38.54       52.10     14.72 o
  -2   1  26       44.01       47.64     13.92 o
  -1   1  26       41.47       43.37     13.54 o
   0   1  26        0.43       -2.06     11.53 o
   1   1  26       11.00       11.83     11.95 o
   2   1  26       13.10       32.02     13.13 o
   3   1  26      136.73      194.79     34.36 o
   4   1  26       40.41       53.44     22.53 o
   5   1  26        5.01       -7.23     14.65 o
  -5   2  26       40.60       88.20     16.32 o
  -4   2  26       45.90       60.75     15.52 o
  -3   2  26       11.25       -5.71     29.85 o
  -2   2  26       46.44       46.93     13.92 o
  -1   2  26        4.63        5.63     11.95 o
   0   2  26       22.04       32.81     15.77 o
   1   2  26       46.08       43.29     20.28 o
   2   2  26       47.97       45.75     13.54 o
   3   2  26        7.86       25.35     12.75 o
   4   2  26       10.18       21.44     12.67 o
   5   2  26        0.23       11.27     19.15 o
  -5   3  26        1.81       -8.81     13.13 o
  -4   3  26       17.64       25.65     13.92 o
  -3   3  26       15.86       27.94     13.92 o
  -2   3  26       10.05        0.56     12.75 o
  -1   3  26       44.54       37.74     13.54 o
   0   3  26      200.04      217.86     42.25 o
   1   3  26       23.03       43.68     13.92 o
   2   3  26       10.63       27.04     12.75 o
   3   3  26       17.65       16.90     20.28 o
   4   3  26        5.54        6.76     19.15 o
   5   3  26       24.58       12.39     16.90 o
  -4   4  26        1.27      -10.38     13.13 o
  -3   4  26        3.23      -12.75     12.75 o
  -2   4  26        0.21       -7.49     12.33 o
  -1   4  26      103.90      135.66     16.73 o
   0   4  26       14.60       13.96     13.13 o
   1   4  26       80.09      103.64     23.66 o
   2   4  26        5.56       11.27     19.15 o
   3   4  26        3.16        6.76     18.02 o
   4   4  26        5.56       14.65     12.98 o
  -3   5  26       22.43       36.61     15.14 o
  -2   5  26        1.57       -2.01     13.13 o
  -1   5  26       20.93       12.15     13.13 o
   0   5  26       40.08       45.06     20.28 o
   1   5  26       12.90       33.80     20.28 o
   2   5  26       94.32       85.62     22.53 o
   3   5  26       67.44       81.11     23.66 o
  -2   6  26       26.54       39.43     20.28 o
  -1   6  26       23.60       39.43     21.40 o
   0   6  26        2.75       28.16     20.28 o
   1   6  26        7.80       11.27     20.28 o
  -3   0  27        6.08        6.76     18.02 o
  -1   0  27       54.16       45.06     20.28 o
   3   0  27       49.45       63.09     20.28 o
  -4   1  27        0.61       17.67     13.92 o
  -3   1  27        1.48       -1.69     13.54 o
  -2   1  27       23.73        9.58     13.54 o
  -1   1  27        5.71      -11.27     12.75 o
   0   1  27        9.43        5.43     27.04 o
   1   1  27       16.71       10.14     12.75 o
   2   1  27      116.15      142.34     16.73 o
   3   1  27       66.28       93.34     15.93 o
   4   1  27        0.66       13.42     13.13 o
  -4   2  27       41.45       53.96     15.52 o
  -3   2  27       11.73        4.51     13.54 o
  -2   2  27        5.35       -3.10     13.52 o
  -1   2  27        6.46       -6.20     12.75 o
   0   2  27      129.84      141.92     19.71 o
   1   2  27       12.34        5.07     12.75 o
   2   2  27        0.59        5.60     13.13 o
   3   2  27       17.87       26.46     13.13 o
  -3   3  27       24.41       27.04     14.34 o
  -2   3  27        2.48       -2.39     13.13 o
  -1   3  27       50.68       89.13     15.93 o
   0   3  27        0.32       17.68     13.13 o
   1   3  27        7.45       17.24     13.13 o
   2   3  27        0.65        2.49     13.13 o
   3   3  27        3.24       -5.63     19.15 o
  -2   4  27      129.66      148.76     18.32 o
  -1   4  27        0.47        1.57     13.13 o
   0   4  27        2.72        2.36     15.21 o
   1   4  27        1.41       27.04     20.28 o
   2   4  27       11.03       12.39     19.15 o
  -2   0  28       52.75       72.10     22.53 o
   0   0  28       87.98       90.12     22.53 o
  -2   1  28        0.92       -7.89     13.54 o
  -1   1  28       28.12       22.47     13.92 o
   0   1  28       19.00       20.84     13.54 o
   1   1  28       37.13       41.99     14.72 o
  -1   2  28        3.57        2.39     14.08 o
   0   2  28       13.94       21.13     14.72 o
 
