# Supplementary material for: 3′-Ferrocenylcarbon­yl-1′-methyl-4′-phenyl­spiro­[indeno­[2,3-b]quinoxaline-11,2′-pyrrolidine]
Source: Acta Crystallogr Sect E Struct Rep Online. 2012 Oct 20;68(Pt 11):m1382–3. doi: 10.1107/S1600536812042468 (PMC3515131; doi:10.1107/S1600536812042468)
Supplement: Supplementary file 3 [file e-68-m1382-Isup4.mol]

  ACD/Labs08011210262D

 43 48  0  0  1  0  0  0  0  0  5 V2000
   15.5390  -14.8328    0.0000 C   0  0  0  0  0  0  0  0  0  0  0  0
   16.6776  -14.1454    0.0000 C   0  0  0  0  0  0  0  0  0  0  0  0
   15.9680  -15.6262    0.0000 C   0  0  0  0  0  0  0  0  0  0  0  0
   17.7911  -14.8112    0.0000 C   0  0  0  0  0  0  0  0  0  0  0  0
   17.3600  -15.6274    0.0000 C   0  0  0  0  0  0  0  0  0  0  0  0
   16.6671  -15.0086    0.0000     0  0  0  0  0  0  0  0  0  0  0  0
   16.7392  -12.7309    0.0000 Fe  0  0  0  0  0  0  0  0  0  0  0  0
   17.8309  -10.6542    0.0000 C   0  0  0  0  0  0  0  0  0  0  0  0
   19.1111  -10.3111    0.0000 C   0  0  0  0  0  0  0  0  0  0  0  0
   18.7681   -9.0310    0.0000 O   0  0  0  0  0  0  0  0  0  0  0  0
   20.2588   -9.6485    0.0000 C   0  0  0  0  0  0  0  0  0  0  0  0
   20.1850  -10.9717    0.0000 C   0  0  0  0  0  0  0  0  0  0  0  0
   21.4207  -11.4508    0.0000 C   0  0  0  0  0  0  0  0  0  0  0  0
   22.2582  -10.4237    0.0000 N   0  0  0  0  0  0  0  0  0  0  0  0
   21.5401   -9.3098    0.0000 C   0  0  0  0  0  0  0  0  0  0  0  0
   19.5224  -12.1195    0.0000 C   0  0  0  0  0  0  0  0  0  0  0  0
   18.1971  -12.1195    0.0000 C   0  0  0  0  0  0  0  0  0  0  0  0
   17.5344  -13.2672    0.0000 C   0  0  0  0  0  0  0  0  0  0  0  0
   18.1971  -14.4150    0.0000 C   0  0  0  0  0  0  0  0  0  0  0  0
   19.5224  -14.4150    0.0000 C   0  0  0  0  0  0  0  0  0  0  0  0
   20.1850  -13.2672    0.0000 C   0  0  0  0  0  0  0  0  0  0  0  0
   21.8831   -8.0296    0.0000 C   0  0  0  0  0  0  0  0  0  0  0  0
   22.8654   -9.3098    0.0000 C   0  0  0  0  0  0  0  0  0  0  0  0
   23.0309   -7.3670    0.0000 C   0  0  0  0  0  0  0  0  0  0  0  0
   24.0132   -8.6471    0.0000 C   0  0  0  0  0  0  0  0  0  0  0  0
   23.0309   -6.0417    0.0000 N   0  0  0  0  0  0  0  0  0  0  0  0
   20.7354   -7.3670    0.0000 N   0  0  0  0  0  0  0  0  0  0  0  0
   21.8831   -5.3790    0.0000 C   0  0  0  0  0  0  0  0  0  0  0  0
   20.7354   -6.0417    0.0000 C   0  0  0  0  0  0  0  0  0  0  0  0
   21.8831   -4.0537    0.0000 C   0  0  0  0  0  0  0  0  0  0  0  0
   20.7354   -3.3911    0.0000 C   0  0  0  0  0  0  0  0  0  0  0  0
   19.5876   -4.0537    0.0000 C   0  0  0  0  0  0  0  0  0  0  0  0
   19.5876   -5.3790    0.0000 C   0  0  0  0  0  0  0  0  0  0  0  0
   22.8654  -10.6351    0.0000 C   0  0  0  0  0  0  0  0  0  0  0  0
   24.0132  -11.2977    0.0000 C   0  0  0  0  0  0  0  0  0  0  0  0
   25.1609  -10.6351    0.0000 C   0  0  0  0  0  0  0  0  0  0  0  0
   25.1609   -9.3098    0.0000 C   0  0  0  0  0  0  0  0  0  0  0  0
   22.6012  -11.7038    0.0000 C   0  0  0  0  0  0  0  0  0  0  0  0
   15.5788  -10.6326    0.0000 C   0  0  0  0  0  0  0  0  0  0  0  0
   16.7174  -11.3199    0.0000 C   0  0  0  0  0  0  0  0  0  0  0  0
   16.0078   -9.8392    0.0000 C   0  0  0  0  0  0  0  0  0  0  0  0
   17.3998   -9.8380    0.0000 C   0  0  0  0  0  0  0  0  0  0  0  0
   16.7069  -10.4568    0.0000     0  0  0  0  0  0  0  0  0  0  0  0
  1  2  1  0  0  0  0
  1  3  1  1  0  0  0
  4  2  1  0  0  0  0
  3  5  1  1  0  0  0
  4  5  1  1  0  0  0
  8  9  1  0  0  0  0
  9 10  2  0  0  0  0
  9 11  1  1  0  0  0
 11 12  1  0  0  0  0
 12 13  1  0  0  0  0
 13 14  1  0  0  0  0
 14 15  1  0  0  0  0
 15 11  1  0  0  0  0
 12 16  1  6  0  0  0
 16 17  2  0  0  0  0
 17 18  1  0  0  0  0
 18 19  2  0  0  0  0
 19 20  1  0  0  0  0
 20 21  2  0  0  0  0
 21 16  1  0  0  0  0
 15 22  1  1  0  0  0
 15 23  1  6  0  0  0
 22 24  1  0  0  0  0
 23 25  2  0  0  0  0
 24 25  1  0  0  0  0
 24 26  2  0  0  0  0
 22 27  2  0  0  0  0
 26 28  1  0  0  0  0
 27 29  1  0  0  0  0
 28 29  2  0  0  0  0
 28 30  1  0  0  0  0
 30 31  2  0  0  0  0
 31 32  1  0  0  0  0
 32 33  2  0  0  0  0
 33 29  1  0  0  0  0
 23 34  1  0  0  0  0
 34 35  2  0  0  0  0
 35 36  1  0  0  0  0
 36 37  2  0  0  0  0
 37 25  1  0  0  0  0
 14 38  1  0  0  0  0
 39 40  1  1  0  0  0
 41 39  1  0  0  0  0
  8 40  1  1  0  0  0
 42 41  1  0  0  0  0
 42  8  1  0  0  0  0
  7 43  1  0  0  0  0
  6  7  1  0  0  0  0
M  ZZF  2   1   6   2  43
M  ZZG  2   1   1   2   1
M  ZZH   1  5   1   2   4   5   3
M  ZZH   2  5  39  40   8  42  41
M  END
